# Supplementary material for: Modulation of miR-210 alters phasing of circadian locomotor activity and impairs projections of PDF clock neurons in Drosophila melanogaster
Source: PLoS Genet. 2018 Jul 16;14(7):e1007500. doi: 10.1371/journal.pgen.1007500 (PMC6062148; doi:10.1371/journal.pgen.1007500)
Supplement: S3 Table — A list of 2,376 differentially expressed genes (941 up-regulated and 1,435 down-regulated) in miR-210 over-expressing flies (tim-Gl4(U)/UAS-miR-210) sampled at ZT0 and controls (tim-Gl4(U)/+), considering a 7.0% false discovery rate. The expression levels of each transcript were calculated as log2(miR-210/CTRL). (XLSX) [file pgen.1007500.s013.xlsx]

## Sheet: Foglio1
S3 Table. Differentially expressed genes at ZT0. A list of 2,376 differentially expressed genes (941 up-regulated and 1,435 down-regulated) in miR-210 over-expressing flies (tim-Gl4(U)/UAS-miR-210) sampled at ZT0 and controls (tim-Gl4(U)/+), considering a 7.0% false discovery rate. The expression levels of each transcript were calculated as log2(miR-210/CTRL).
Probe ID	Gene Symbol	Gene Name	UniGene ID	FlyBase transcript	RefSeq Accession	EntrezGene ID	Log2(miR-210/CTRL)
A_09_P024961	CG14764	CG14764 gene product from transcript CG14764-RA	FBgn0033236	FBtr0088880	NM_176103	35749	-7.04
A_09_P018791	CG9641	CG9641 gene product from transcript CG9641-RA	FBgn0031483	FBtr0077676	NM_134887	33502	-6.34
A_09_P042021	Cyp6a2	Cytochrome P450-6a2	FBgn0000473	FBtr0086133	NM_078904	35587	-4.2
A_09_P067826	CG4593	CG4593 gene product from transcript CG4593-RA	FBgn0029929	FBtr0071009	NM_132149	31649	-3.85
A_09_P168780				TC242292			-3.79
A_09_P125230				TC230925			-3.65
A_09_P217180				NP1342871			-3.65
A_09_P074191	CG4830	CG4830 gene product from transcript CG4830-RA	FBgn0037996	FBtr0082625	NM_141903	41477	-3.61
A_09_P211765			Dm.3544	SD01284			-3.49
A_09_P057496	CG30059	CG30059 gene product from transcript CG30059-RA	FBgn0260475	FBtr0087715	NM_165983	246425	-3.45
A_09_P061991	CG17167	CG17167 gene product from transcript CG17167-RD	FBgn0039941	FBtr0300807	NM_001015257	3354991	-3.2
A_09_P167340	cngl	CNG channel-like	FBgn0263257	FBtr0308306	NM_078608	32468	-3.12
A_09_P066396	cngl	CNG channel-like	FBgn0263257	FBtr0308306	NM_078608	32468	-3.08
A_09_P066721	CG14798	CG14798 gene product from transcript CG14798-RA	FBgn0029588	FBtr0089694	NM_130582	31126	-2.97
A_09_P145618				TC249470			-2.9
A_09_P109130			Dm.20447	RE57135			-2.88
A_09_P065491	lcs	la costa	FBgn0028583	FBtr0077220	NM_078712	33120	-2.79
A_09_P112945	Cpr62Ba	Cuticular protein 62Ba	FBgn0035279	FBtr0299561	NM_001144396	38239	-2.75
A_09_P169095	CG18304	CG18304 gene product from transcript CG18304-RC	FBgn0031869	FBtr0332326	NM_001273240	33969	-2.75
A_09_P050561				RE36839			-2.69
A_09_P212755	Ntf-2	Nuclear transport factor-2	Dm.7205	AY673973		33078	-2.65
A_09_P191875				TC250442			-2.61
A_09_P063601	CG13069	CG13069 gene product from transcript CG13069-RA	FBgn0040798	FBtr0075463	NM_144161	50271	-2.56
A_09_P002411	CG42346	CG42346 gene product from transcript CG42346-RD	FBgn0259677	FBtr0333177	NM_001042841	3355160	-2.55
A_09_P046696	l(2)41Ab	lethal (2) 41Ab	FBgn0262123	FBtr0114030	NM_001110887	5740691	-2.51
A_09_P160665			Dm.33849	BI352648			-2.47
A_09_P054426	Or67a	Odorant receptor 67a	FBgn0036009	FBtr0076375	NM_079281	39109	-2.41
A_09_P024396	Cyp6w1	CG8345 gene product from transcript CG8345-RA	FBgn0033065	FBtr0085987	NM_136362	35543	-2.4
A_09_P053531	pst	pastrel	FBgn0035770	FBtr0273398	NM_168207	38818	-2.35
A_09_P030336	Cp7Fa	Chorion protein a at 7F	FBgn0014464	FBtr0100003	NM_001144706	3885650	-2.32
A_09_P034161	CG7408	CG7408 gene product from transcript CG7408-RB	FBgn0036765	FBtr0075142	NM_140763	39991	-2.32
A_09_P037196	CG7900	CG7900 gene product from transcript CG7900-RB	FBgn0037548	FBtr0113204	NM_001104237	40957	-2.32
A_09_P216925			Dm.287	IP01409			-2.26
A_09_P183380				TC239394			-2.22
A_09_P070536	CG6733	CG6733 gene product from transcript CG6733-RA	FBgn0039052	FBtr0084352	NM_142866	42731	-2.21
A_09_P028541	Cpr62Ba	Cuticular protein 62Ba	FBgn0035279	FBtr0299561	NM_001144396	38239	-2.2
A_09_P022586	CG9377	CG9377 gene product from transcript CG9377-RA	FBgn0032507	FBtr0080474	NM_135796	34743	-2.19
A_09_P190405				TC249815			-2.18
A_09_P114525	CG17167	CG17167 gene product from transcript CG17167-RD	FBgn0039941	FBtr0300807	NM_001015257	3354991	-2.17
A_09_P210510			Dm.287	IP01409			-2.17
A_09_P078776	Ady43A	CG1851 gene product from transcript CG1851-RA	FBgn0026602	FBtr0089050	NM_143738	44750	-2.16
A_09_P221805				TC241278			-2.14
A_09_P005181				NP12807655			-2.12
A_09_P029691	l(2)dtl	lethal-(2)-denticleless	FBgn0013548	FBtr0072085	NM_080132	46326	-2.11
A_09_P018086	CG13949	CG13949 gene product from transcript CG13949-RA	FBgn0031288	FBtr0078017	NM_134708	33266	-2.07
A_09_P044091	pip	pipe	FBgn0003089	FBtr0075003	NM_001169996	40104	-2.07
A_09_P013841	CG31821	CG31821 gene product from transcript CG31821-RA	FBgn0051821	FBtr0080809	NM_135927	34938	-2.06
A_09_P192580							-2.06
A_09_P057106	CG10650	CG10650 gene product from transcript CG10650-RA	FBgn0046302	FBtr0081183	NM_136085	35162	-2.04
A_09_P005501	Akap200	A kinase anchor protein 200	FBgn0027932	FBtr0079664	NM_175984	34170	-2
A_09_P179910				TC237500			-1.98
A_09_P134730				TC254776			-1.97
A_09_P072971	CG18473	CG18473 gene product from transcript CG18473-RA	FBgn0037683	FBtr0082025	NM_169272	41116	-1.96
A_09_P145415				TC249006			-1.95
A_09_P065406	nimC1	nimrod C1	FBgn0259896	FBtr0080615	NM_001273524	34816	-1.89
A_09_P004316	CG34417	CG34417 gene product from transcript CG34417-RI	FBgn0085446	FBtr0112704	NM_001272354	31591	-1.88
A_09_P066706	CG14770	CG14770 gene product from transcript CG14770-RA	FBgn0029573	FBtr0070213	NM_130551	31085	-1.87
A_09_P125395	pst	pastrel	FBgn0035770	FBtr0273398	NM_168207	38818	-1.84
A_09_P131730	Drep-4	DNA fragmentation factor-related protein 4	Dm.418	AF149797		34734	-1.84
A_09_P034611	CG9451	CG9451 gene product from transcript CG9451-RB	FBgn0036876	FBtr0074979	NM_140861	40118	-1.79
A_09_P042431	png	pan gu	FBgn0000826	FBtr0070234	NM_058144	31084	-1.76
A_09_P177715				TC236047			-1.76
A_09_P183480				TC239426			-1.76
A_09_P213245	CG42336	CG42336 gene product from transcript CG42336-RB	Dm.12124	EL872299		36205	-1.76
A_09_P015416	Dscam2	Down syndrome cell adhesion molecule 2	FBgn0265296	FBtr0330335	NM_001274569	38788	-1.73
A_09_P067121	CG6927	CG6927 gene product from transcript CG6927-RA	FBgn0029733	FBtr0070721	NM_131966	31419	-1.73
A_09_P182205	pst	pastrel	FBgn0035770	FBtr0273398	NM_168207	38818	-1.73
A_09_P004771							-1.72
A_09_P170080			Dm.24789	CO297824			-1.72
A_09_P179490	CG14301	CG14301 gene product from transcript CG14301-RB	FBgn0038632	FBtr0290199	NM_142477	42235	-1.72
A_09_P180670				TC237952			-1.72
A_09_P191540				TC250286			-1.71
A_09_P181045				TC238155			-1.7
A_09_P169250	Gs2	Glutamine synthetase 2	FBgn0001145	FBtr0343563		32087	-1.67
A_09_P178020				TC236265			-1.67
A_09_P059531	CG31288	CG31288 gene product from transcript CG31288-RA	FBgn0051288	FBtr0084860	NM_170215	318664	-1.64
A_09_P142440	Idgf3	Imaginal disc growth factor 3	FBgn0020414	FBtr0080863	NM_057908	34981	-1.64
A_09_P138470	CG14418	CG14418 gene product from transcript CG14418-RB	FBgn0040354	FBtr0070565	NM_130677	31275	-1.63
A_09_P111140	CG31288	CG31288 gene product from transcript CG31288-RA	FBgn0051288	FBtr0084860	NM_170215	318664	-1.62
A_09_P112255	CG14770	CG14770 gene product from transcript CG14770-RA	FBgn0029573	FBtr0070213	NM_130551	31085	-1.62
A_09_P062646	Myo28B1	Myosin 28B1	FBgn0040299	FBtr0079476	NM_164760	53515	-1.61
A_09_P067581	CG15892	CG15892 gene product from transcript CG15892-RB	FBgn0029859	FBtr0070926	NM_001031869	3772603	-1.61
A_09_P018906	CG9664	CG9664 gene product from transcript CG9664-RA	FBgn0031515	FBtr0077606	NM_134915	33540	-1.6
A_09_P047621	Cp7Fb	Chorion protein b at 7F	FBgn0014465	FBtr0071201	NM_132256	31785	-1.6
A_09_P171935				NP1389742			-1.6
A_09_P077911	Mgstl	Microsomal glutathione S-transferase-like	FBgn0025814	FBtr0077243	NM_079957	44110	-1.59
A_09_P135895	CG17754	CG17754 gene product from transcript CG17754-RC	FBgn0030114	FBtr0071316	NM_132321	31873	-1.57
A_09_P178110				SD01935			-1.57
A_09_P196140				TC247664			-1.57
A_09_P222610	CG9240	CG9240 gene product from transcript CG9240-RA	FBgn0030669	FBtr0074060	NM_132826	32505	-1.57
A_09_P070511	CG17119	CG17119 gene product from transcript CG17119-RA	FBgn0039045	FBtr0084357	NM_142859	42723	-1.55
A_09_P007841	Cyp6a20	CG10245 gene product from transcript CG10245-RB	FBgn0033980	FBtr0300127	NM_137158	36664	-1.54
A_09_P021516	Sps2	Selenophosphate synthetase 2	FBgn0032224	FBtr0079998	NM_058130	34397	-1.54
A_09_P024856	CG2065	CG2065 gene product from transcript CG2065-RB	FBgn0033204	FBtr0088922	NM_001273858	35707	-1.54
A_09_P015186	Drsl3	Drosomycin-like 3	FBgn0052283	FBtr0073060	NM_168020	317955	-1.53
A_09_P113810	GstE10	Glutathione S transferase E10	FBgn0063499	FBtr0344195	NM_137478	37105	-1.53
A_09_P181415				TC238368			-1.53
A_09_P178220				TC236392			-1.52
A_09_P211220	CG15550	CG15550 gene product from transcript CG15550-RA	FBgn0039811	FBtr0085751	NM_143578	43666	-1.51
A_09_P047766			Dm.37532	IP16855			-1.5
A_09_P016436	CG42541	CG42541 gene product from transcript CG42541-RE	FBgn0260658	FBtr0301099	NM_206622	31344	-1.48
A_09_P015086	Gr64f	Gustatory receptor 64f	FBgn0052255	FBtr0073201	NM_168052	117477	-1.47
A_09_P079691	CG8740	CG8740 gene product from transcript CG8740-RD	FBgn0027585	FBtr0088712	NM_001144149	35866	-1.46
A_09_P145770	CG13142	CG13142 gene product from transcript CG13142-RB	FBgn0032251	FBtr0273339	NM_135561	34434	-1.46
A_09_P168215				TC239277			-1.46
A_09_P209443			Dm.24789	CO297824			-1.46
A_09_P022346	CG17036	CG17036 gene product from transcript CG17036-RA	FBgn0032449	FBtr0080408	NM_135740	34679	-1.45
A_09_P222745	CG8405	CG8405 gene product from transcript CG8405-RA	FBgn0034071	FBtr0340020		36772	-1.45
A_09_P061531	CG15550	CG15550 gene product from transcript CG15550-RA	FBgn0039811	FBtr0085751	NM_143578	43666	-1.43
A_09_P025626	CG10444	CG10444 gene product from transcript CG10444-RA	FBgn0034494	FBtr0086305	NM_137621	37294	-1.42
A_09_P154825	mnd	minidiscs	FBgn0002778	FBtr0334065	NM_001274923	39625	-1.42
A_09_P063656	CG14132	CG14132 gene product from transcript CG14132-RB	FBgn0040817	FBtr0113334	NM_001104116	50290	-1.41
A_09_P067806	CG4586	CG4586 gene product from transcript CG4586-RA	FBgn0029924	FBtr0071003	NM_132143	31641	-1.41
A_09_P039486	CG13012	CG13012 gene product from transcript CG13012-RE	FBgn0030769	FBtr0335279	NM_001272696	32642	-1.4
A_09_P134495	Sur	Sulfonylurea receptor	FBgn0028675	FBtr0290268	NM_058124	34350	-1.4
A_09_P223550				TC245630			-1.4
A_09_P057466	Obp49a	Odorant-binding protein 49a	FBgn0050052	FBtr0087872	NM_136968	36399	-1.39
A_09_P057476	CG30054	CG30054 gene product from transcript CG30054-RE	FBgn0050054	FBtr0302389	NM_001201985	246420	-1.38
A_09_P042136	ec	echinus	FBgn0000542	FBtr0070606	NM_130722	31339	-1.37
A_09_P074121	Ect3	Ectoderm-expressed 3	FBgn0260746	FBtr0082487	NM_141885	41457	-1.37
A_09_P170555	gem	gemini	FBgn0050011	FBtr0089758	NM_165748	36064	-1.37
A_09_P182315			Dm.6787	RH05583			-1.37
A_09_P209265	CG42663	CG42663 gene product from transcript CG42663-RB	FBgn0261545	FBtr0302644	NM_136972	36403	-1.36
A_09_P178330				TC236471			-1.35
A_09_P018296	CG10869	CG10869 gene product from transcript CG10869-RA	FBgn0031347	FBtr0077917	NM_134761	33337	-1.34
A_09_P040776	CG17065	CG17065 gene product from transcript CG17065-RA	FBgn0031099	FBtr0077340	NM_001169334	33026	-1.34
A_09_P043611	mnd	minidiscs	FBgn0002778	FBtr0075627	NM_001274923	39625	-1.34
A_09_P215145	mth	methuselah	FBgn0023000	FBtr0306850	NM_001259606	38058	-1.34
A_09_P033076	Oat	Ornithine aminotransferase precursor	FBgn0022774	FBtr0074961	NM_140882	40145	-1.33
A_09_P130900	CG3630	CG3630 gene product from transcript CG3630-RD	FBgn0023540	FBtr0070385	NM_130627	31189	-1.33
A_09_P215545				TC230664			-1.33
A_09_P224560				TC250771			-1.33
A_09_P004171	CG34398	CG34398 gene product from transcript CG34398-RF	FBgn0085427	FBtr0112648	NM_001201808	5740462	-1.32
A_09_P175590	tyn	trynity	FBgn0029128	FBtr0100135	NM_001031861	3354987	-1.32
A_09_P208710	CG4587	CG4587 gene product from transcript CG4587-RD	FBgn0028863	FBtr0333238	NM_001103693	34921	-1.3
A_09_P052771	axo	axotactin	FBgn0262870	FBtr0333591	NM_001274493	43923	-1.29
A_09_P073231	CG9471	CG9471 gene product from transcript CG9471-RA	FBgn0037749	FBtr0082160	NM_141686	41197	-1.29
A_09_P107080			Dm.3287	IP02578			-1.29
A_09_P190780	Cp1	Cysteine proteinase-1	FBgn0013770	FBtr0339955		36546	-1.29
A_09_P030341	Cp7Fb	Chorion protein b at 7F	FBgn0014465	FBtr0071201	NM_132256	31785	-1.28
A_09_P201350	CG12560	CG12560 gene product from transcript CG12560-RB	FBgn0031974	FBtr0300761	NM_135329	34092	-1.28
A_09_P047836	CG11741	CG11741 gene product from transcript CG11741-RA	FBgn0040531	FBtr0339331	NM_001104239	5740784	-1.27
A_09_P207045				TC249636			-1.27
A_09_P010386	Ptp99A	Protein tyrosine phosphatase 99A	FBgn0004369	FBtr0085423	NM_057468	43469	-1.26
A_09_P022821	yellow-b	CG17914 gene product from transcript CG17914-RA	FBgn0032601	FBtr0080894	NM_078862	35005	-1.26
A_09_P070126	rdhB	retinol dehydrogenase B	FBgn0038946	FBtr0084205	NM_001275902	42614	-1.25
A_09_P039601	CG13004	CG13004 gene product from transcript CG13004-RD	FBgn0030797	FBtr0112996	NM_001201724	32673	-1.24
A_09_P138110	Tm1	Tropomyosin 1	FBgn0003721	FBtr0089968	NM_206494	41852	-1.24
A_09_P004676	Akap200	A kinase anchor protein 200	FBgn0027932	FBtr0079664	NM_175984	34170	-1.23
A_09_P029246	CG11594	CG11594 gene product from transcript CG11594-RC	FBgn0035484	FBtr0073284	NM_168046	38473	-1.23
A_09_P101930	CG13314	CG13314 gene product from transcript CG13314-RB	FBgn0035949	FBtr0076518	NM_140018	39030	-1.23
A_09_P207005	Fhos	CG42610 gene product from transcript CG42610-RI	Dm.1500	FBtr0302583	NM_001202143	39004	-1.23
A_09_P205295				TC240671			-1.22
A_09_P006981	CG17760	CG17760 gene product from transcript CG17760-RB	FBgn0033756	FBtr0110824	NM_001043074	36385	-1.21
A_09_P069581	CG10877	CG10877 gene product from transcript CG10877-RA	FBgn0038804	FBtr0083950	NM_142637	42432	-1.21
A_09_P076561	CG2924	CG2924 gene product from transcript CG2924-RA	FBgn0023528	FBtr0070412	NM_166935	31214	-1.21
A_09_P077906	Mgstl	Microsomal glutathione S-transferase-like	FBgn0025814	FBtr0077242	NM_079957	44110	-1.21
A_09_P165270	CG8783	CG8783 gene product from transcript CG8783-RB	FBgn0036397	FBtr0075786	NM_140423	39550	-1.21
A_09_P048396	Invadolysin	CG3953 gene product from transcript CG3953-RA	FBgn0086359	FBtr0082181	NM_143815	49580	-1.2
A_09_P076606	CG3630	CG3630 gene product from transcript CG3630-RD	FBgn0023540	FBtr0070385	NM_130627	31189	-1.2
A_09_P213660			Dm.14460	JV223355			-1.2
A_09_P217915	CG14298	CG14298 gene product from transcript CG14298-RB	FBgn0038654	FBtr0334521	NM_001275787	42259	-1.2
A_09_P217945	CG11391	CG11391 gene product from transcript CG11391-RA	FBgn0038732	FBtr0083789	NM_142573	42353	-1.2
A_09_P076456	CG3835	CG3835 gene product from transcript CG3835-RC	FBgn0023507	FBtr0070383	NM_130626	31184	-1.19
A_09_P101210	CG7460	CG7460 gene product from transcript CG7460-RB	FBgn0036749	FBtr0075187	NM_140747	39973	-1.19
A_09_P163900	CG13659	CG13659 gene product from transcript CG13659-RA	FBgn0039319	FBtr0084828	NM_143121	43059	-1.19
A_09_P170200	Tsf1	Transferrin 1	FBgn0022355	FBtr0340423	NM_078677	32821	-1.19
A_09_P184935	tal-AA	CG42387 gene product from transcript CG42387-RA	FBgn0259733	FBtr0299996	NM_001144577	7354377	-1.19
A_09_P194865	CG13506	CG13506 gene product from transcript CG13506-RA	FBgn0034723	FBtr0342989	NM_137822	37556	-1.19
A_09_P057176			Dm.29845	LD26673			-1.18
A_09_P148385	lin19	lin-19-like	FBgn0015509	FBtr0088846	NM_078931	35742	-1.18
A_09_P178765	CG2924	CG2924 gene product from transcript CG2924-RA	FBgn0023528	FBtr0300793	NM_166935	31214	-1.18
A_09_P006481	Sod3	Superoxide dismutase 3	FBgn0033631	FBtr0110897	NM_001043071	36232	-1.17
A_09_P011601	lola	longitudinals lacking	FBgn0005630	FBtr0089345	NM_170618	44548	-1.17
A_09_P216345	CG30054	CG30054 gene product from transcript CG30054-RE	FBgn0050054	FBtr0302389	NM_001201985	246420	-1.17
A_09_P029206	CG12766	CG12766 gene product from transcript CG12766-RA	FBgn0035476	FBtr0073172	NM_139582	38462	-1.16
A_09_P063651				TC252699			-1.16
A_09_P068281	spirit	Serine Protease Immune Response Integrator	FBgn0030051	FBtr0071231	NM_001272413	31797	-1.16
A_09_P166855	Uhg5	ncRNA	Dm.13920	NR_033158	NR_033158	8673975	-1.16
A_09_P202715				TC231512			-1.16
A_09_P015261	zormin	CG33484 gene product from transcript CG33484-RK	FBgn0052311	FBtr0332119	NM_001274388	2769001	-1.15
A_09_P069001	CG14298	CG14298 gene product from transcript CG14298-RB	FBgn0038654	FBtr0083695	NM_001275787	42259	-1.15
A_09_P146825	COX1	cytochrome c oxidase subunit I	FBgn0013674	FBtr0100861		192469	-1.15
A_09_P169575	Tsf1	Transferrin 1	FBgn0022355	FBtr0340423	NM_078677	32821	-1.15
A_09_P182785	CG9153	CG9153 gene product from transcript CG9153-RA	FBgn0035207	FBtr0072670	NM_138254	38151	-1.15
A_09_P218475	Ady43A	CG1851 gene product from transcript CG1851-RA	FBgn0026602	FBtr0089050	NM_143738	44750	-1.15
A_09_P023136	kon	kon-tiki	FBgn0032683	FBtr0300341	NM_136037	35104	-1.14
A_09_P071851	CG42235	CG42235 gene product from transcript CG42235-RE	FBgn0250757	FBtr0290139	NM_143189	43136	-1.14
A_09_P169260	zormin	CG33484 gene product from transcript CG33484-RK	FBgn0052311	FBtr0332119	NM_001274388	2769001	-1.14
A_09_P184155							-1.14
A_09_P033581	CG4998	CG4998 gene product from transcript CG4998-RB	FBgn0036612	FBtr0110866	NM_001043144	39808	-1.13
A_09_P057331	gem	gemini	FBgn0050011	FBtr0089758	NM_165748	36064	-1.13
A_09_P069291	CG11391	CG11391 gene product from transcript CG11391-RA	FBgn0038732	FBtr0083789	NM_142573	42353	-1.13
A_09_P077161	NTPase	CG3059 gene product from transcript CG3059-RD	FBgn0024947	FBtr0077682	NM_058022	33495	-1.13
A_09_P223255	Tsf1	Transferrin 1	FBgn0022355	FBtr0340423	NM_078677	32821	-1.13
A_09_P005331				NP12807994			-1.12
A_09_P112870	CG18367	CG18367 gene product from transcript CG18367-RA	FBgn0034460	FBtr0086469	NM_145338	37255	-1.12
A_09_P203465	CG4288	CG4288 gene product from transcript CG4288-RB	FBgn0038799	FBtr0083889	NM_169898	42426	-1.12
A_09_P040561	CG14222	CG14222 gene product from transcript CG14222-RD	FBgn0031043	FBtr0074763	NM_001272786	32962	-1.11
A_09_P045581	yip2	yippee interacting protein 2	FBgn0040064	FBtr0079876	NM_078804	34313	-1.11
A_09_P161065			Dm.33977	CA807498			-1.11
A_09_P167255				TC241404			-1.11
A_09_P175315			Dm.32728	CO345423			-1.11
A_09_P188766				TC244689			-1.11
A_09_P003331	CG34232	CG34232 gene product from transcript CG34232-RA	FBgn0085261	FBtr0112425	NM_001103813	5740195	-1.1
A_09_P162560			Dm.34496	CO343583			-1.1
A_09_P208670			Dm.23480	CO180957			-1.1
A_09_P013421	rost	rolling stone	FBgn0011705	FBtr0079782	NM_001273345	34222	-1.09
A_09_P162360			Dm.34454	EC264414			-1.09
A_09_P181845			Dm.6818	GH01616			-1.09
A_09_P223185				TC254872			-1.09
A_09_P192220				TC238140			-1.08
A_09_P198095				TC251951			-1.08
A_09_P211900			Dm.3912	GH10270			-1.08
A_09_P226310	CG42388	CG42388 gene product from transcript CG42388-RC	FBgn0259734	FBtr0343357	NM_001201638	8673992	-1.08
A_09_P001001	CG34010	CG34010 gene product from transcript CG34010-RA	FBgn0054010	FBtr0100065	NM_001038794	3885627	-1.07
A_09_P012606	kermit	CG11546 gene product from transcript CG11546-RB	FBgn0010504	FBtr0088811	NM_143771	46027	-1.07
A_09_P017431	CG33289	CG33289 gene product from transcript CG33289-RB	FBgn0053289	FBtr0305327	NM_001259940	2768987	-1.07
A_09_P028601	CG5687	CG5687 gene product from transcript CG5687-RA	FBgn0035293	FBtr0072858	NM_139421	38255	-1.07
A_09_P114925	CG32850	CG32850 gene product from transcript CG32850-RB	FBgn0052850	FBtr0089123	NM_166753	318246	-1.07
A_09_P002661	CG34136	CG34136 gene product from transcript CG34136-RA	FBgn0083972	FBtr0110944	NM_001042906	4379892	-1.06
A_09_P003231	CG34211	CG34211 gene product from transcript CG34211-RA	FBgn0085240	FBtr0112404	NM_001103725	5740219	-1.06
A_09_P052561	Cpr64Ad	Cuticular protein 64Ad	FBgn0035513	FBtr0073223	NM_139618	38511	-1.06
A_09_P055116	CG10361	CG10361 gene product from transcript CG10361-RA	FBgn0036208	FBtr0076084	NM_140252	39333	-1.06
A_09_P066616	CG13376	CG13376 gene product from transcript CG13376-RC	FBgn0029518	FBtr0308207	NM_001014706	3346142	-1.06
A_09_P071586	CG13659	CG13659 gene product from transcript CG13659-RA	FBgn0039319	FBtr0084828	NM_143121	43059	-1.06
A_09_P090405				SD01935			-1.06
A_09_P210150			Dm.25868	EC260546			-1.06
A_09_P020576	CG12560	CG12560 gene product from transcript CG12560-RB	FBgn0031974	FBtr0300761	NM_135329	34092	-1.05
A_09_P024746	sPLA2	secretory Phospholipase A2	FBgn0033170	FBtr0100138	NM_001014501	35665	-1.05
A_09_P078881	XRCC1	CG4208 gene product from transcript CG4208-RA	FBgn0026751	FBtr0070763	NM_131989	31451	-1.05
A_09_P100320	CG34232	CG34232 gene product from transcript CG34232-RA	FBgn0085261	FBtr0112426	NM_001103813	5740195	-1.05
A_09_P127555	CG9444	CG9444 gene product from transcript CG9444-RB	FBgn0037730	FBtr0333194	NM_001275502	41175	-1.05
A_09_P183065	GstS1	Glutathione S transferase S1	FBgn0010226	FBtr0100258	NM_166217	36927	-1.05
A_09_P221790	CG42450	CG42450 gene product from transcript CG42450-RB	FBgn0259927	FBtr0310343	NM_001272762	32874	-1.05
A_09_P021751			Dm.5558	AT30334			-1.04
A_09_P045691	fru	fruitless	FBgn0004652	FBtr0083640	NM_001275783	42226	-1.04
A_09_P062341	lectin-46Cb	CG1652 gene product from transcript CG1652-RA	FBgn0040092	FBtr0301706	NM_144375	53522	-1.04
A_09_P010661	Mdr49	Multi drug resistance 49	FBgn0004512	FBtr0087801	NM_079000	36428	-1.03
A_09_P064786	MESK4	Misexpression suppressor of KSR 4	FBgn0043069	FBtr0083367	NM_080278	64872	-1.03
A_09_P124635	kermit	CG11546 gene product from transcript CG11546-RB	FBgn0010504	FBtr0088811	NM_143771	46027	-1.03
A_09_P129565	beat-VII	CG42242 gene product from transcript CG42242-RD	FBgn0250908	FBtr0290328	NM_170283	43213	-1.03
A_09_P138301	CG1402	CG1402 gene product from transcript CG1402-RB	FBgn0029962	FBtr0343348		31687	-1.03
A_09_P162405			Dm.34464	CO339283			-1.03
A_09_P189845	CG34417	CG34417 gene product from transcript CG34417-RI	FBgn0085446	FBtr0336676	NM_001272354	31591	-1.02
A_09_P191755				TC250391			-1.02
A_09_P001026			Dm.34510	JV228956			-1.01
A_09_P023436	CG16771	CG16771 gene product from transcript CG16771-RE	FBgn0032779	FBtr0081204	NM_001273647	35218	-1.01
A_09_P149610	CG9689	CG9689 gene product from transcript CG9689-RA	FBgn0030159	FBtr0071390		31922	-1.01
A_09_P180030	CG11334	CG11334 gene product from transcript CG11334-RA	FBgn0039849	FBtr0085808	NM_170551	43713	-1.01
A_09_P013716	CG42750	CG42750 gene product from transcript CG42750-RB	FBgn0261804	FBtr0303280	NM_165245	35090	-1
A_09_P015911	CG32581	CG32581 gene product from transcript CG32581-RB	FBgn0052581	FBtr0074184	NM_167464	318098	-1
A_09_P017511				TC248331			-1
A_09_P113400	CG11878	CG11878 gene product from transcript CG11878-RA	FBgn0039310	FBtr0084821	NM_143112	43050	-1
A_09_P170650			Dm.30672	GH06606			-0.99
A_09_P177720	CG42254	CG42254 gene product from transcript CG42254-RD	FBgn0259112	FBtr0305590	NM_001259398	36644	-0.99
A_09_P199480	Adhr	Adh-related	FBgn0000056	FBtr0006151	NM_001032098	3772432	-0.99
A_09_P034666	CG14100	CG14100 gene product from transcript CG14100-RA	FBgn0036889	FBtr0074971	NM_140873	40132	-0.98
A_09_P040116	CG15043	CG15043 gene product from transcript CG15043-RA	FBgn0030929	FBtr0074626	NM_133072	32835	-0.98
A_09_P050591			Dm.2347	RE46574			-0.98
A_09_P060396	CG31676	CG31676 gene product from transcript CG31676-RA	FBgn0051676	FBtr0081424	NM_144336	35351	-0.98
A_09_P102415	CG32792	CG32792 gene product from transcript CG32792-RG	FBgn0052792	FBtr0307180	NM_001042795	318213	-0.98
A_09_P165825			Dm.4050	GH14228			-0.98
A_09_P168955				TC240734			-0.98
A_09_P124650				TC245242			-0.97
A_09_P126145	CG13004	CG13004 gene product from transcript CG13004-RD	FBgn0030797	FBtr0308682	NM_001103536	32673	-0.97
A_09_P196425							-0.97
A_09_P199970			Dm.35447	CO326504			-0.97
A_09_P210485	CG14221	CG14221 gene product from transcript CG14221-RC	FBgn0031042	FBtr0332485	NM_001272784	32961	-0.97
A_09_P171535			Dm.30672	GH06606			-0.96
A_09_P198735	Adh	Alcohol dehydrogenase	FBgn0000055	FBtr0100594	NM_001032096	3771877	-0.96
A_09_P214155	CG14301	CG14301 gene product from transcript CG14301-RB	FBgn0038632	FBtr0290199	NM_142477	42235	-0.96
A_09_P148150	CG6231	CG6231 gene product from transcript CG6231-RC	FBgn0038720	FBtr0083810	NM_142562	42339	-0.95
A_09_P175785			Dm.36602	EC204908			-0.95
A_09_P182890			Dm.7312	GH07822			-0.95
A_09_P210190							-0.95
A_09_P033326	CG17027	CG17027 gene product from transcript CG17027-RB	FBgn0036553	FBtr0075516	NM_001274980	39742	-0.94
A_09_P146530	CG15210	CG15210 gene product from transcript CG15210-RA	FBgn0040850	FBtr0073377	NM_144208	50323	-0.94
A_09_P147905	GstD2	Glutathione S transferase D2	FBgn0010038	FBtr0082569	NM_080173	48335	-0.94
A_09_P194030	tal-AA	CG42387 gene product from transcript CG42387-RA	FBgn0259733	FBtr0299996	NM_001144577	7354377	-0.94
A_09_P196315				TC243316			-0.94
A_09_P202280	HIP-R	Hsc/Hsp70-interacting protein related	FBgn0029676	FBtr0070598	NM_166988	31335	-0.94
A_09_P007006	CG8646	CG8646 gene product from transcript CG8646-RB	FBgn0033763	FBtr0301237	NM_136963	36394	-0.93
A_09_P150200				TC238195			-0.93
A_09_P161465	CG42533	CG42533 gene product from transcript CG42533-RI	FBgn0260486	FBtr0330726	NM_001273276	34030	-0.93
A_09_P169100				TC230004			-0.93
A_09_P178275	Sps2	Selenophosphate synthetase 2	FBgn0032224	FBtr0079997	NM_058129	34397	-0.93
A_09_P184630							-0.93
A_09_P216575	CG42678	CG42678 gene product from transcript CG42678-RG	FBgn0261564	FBtr0302770	NM_001202059	37643	-0.93
A_09_P221505				TC254975			-0.93
A_09_P048656	Invadolysin	CG3953 gene product from transcript CG3953-RA	FBgn0086359	FBtr0082181	NM_143815	49580	-0.92
A_09_P123680				TC249668			-0.92
A_09_P199345	trol	terribly reduced optic lobes	FBgn0261451	FBtr0342807	NM_001031865	45320	-0.92
A_09_P220515	CR31044	ncRNA	Dm.5176	NR_037769	NR_037769	10178917	-0.92
A_09_P005521				TC256082			-0.91
A_09_P007011	nemy	no extended memory	FBgn0261673	FBtr0087868	NM_136964	36395	-0.91
A_09_P043156	Gli	Gliotactin	FBgn0001987	FBtr0080767	NM_165127	34927	-0.91
A_09_P075321	CG6654	CG6654 gene product from transcript CG6654-RA	FBgn0038301	FBtr0083139	NM_142172	41831	-0.91
A_09_P147930	RpS23	Ribosomal protein S23	FBgn0033912	FBtr0087575	NM_137095	36576	-0.91
A_09_P170665	zormin	CG33484 gene product from transcript CG33484-RK	FBgn0052311	FBtr0332119	NM_001274388	2769001	-0.91
A_09_P178500				TC236565			-0.91
A_09_P185955							-0.91
A_09_P187105			Dm.2872	JV223932			-0.91
A_09_P031981	SamDC	S-adenosylmethionine decarboxylase	FBgn0019932	FBtr0079994	NM_057875	34396	-0.9
A_09_P193605	cg	combgap	FBgn0000289	FBtr0339962		36571	-0.9
A_09_P225085				TC257494			-0.9
A_09_P007206	CG4679	CG4679 gene product from transcript CG4679-RA	FBgn0033816	FBtr0087759	NM_137010	36466	-0.89
A_09_P070206	pinta	prolonged depolarization afterpotential (PDA) is not apparent	FBgn0038966	FBtr0084297	NM_142785	42635	-0.89
A_09_P073101	CG8273	CG8273 gene product from transcript CG8273-RA	FBgn0037716	FBtr0082072	NM_001275497	41159	-0.89
A_09_P091155	cry	cryptochrome	FBgn0025680	FBtr0083736	NM_169852	42305	-0.89
A_09_P139475	CG5028	CG5028 gene product from transcript CG5028-RB	FBgn0039358	FBtr0084901	NM_143159	43102	-0.89
A_09_P161590				TC246269			-0.89
A_09_P193300	CG30015	CG30015 gene product from transcript CG30015-RA	FBgn0050015	FBtr0331939	NM_001273945	36147	-0.89
A_09_P212790			Dm.7325	RH02410			-0.89
A_09_P019156	CG15429	CG15429 gene product from transcript CG15429-RA	FBgn0031596	FBtr0077428	NM_134979	33637	-0.88
A_09_P032566	Lcp65Ac	CG6956 gene product from transcript CG6956-RA	FBgn0020642	FBtr0076991	NM_057931	38708	-0.88
A_09_P034116	cln3	CG5582 gene product from transcript CG5582-RA	FBgn0036756	FBtr0075167	NM_001275070	39981	-0.88
A_09_P038201	CG4661	CG4661 gene product from transcript CG4661-RA	FBgn0030429	FBtr0073699	NM_132607	32238	-0.88
A_09_P042891	ImpL3	Ecdysone-inducible gene L3	FBgn0001258	FBtr0077008	NM_057233	45880	-0.88
A_09_P048781	su(r)	suppressor of rudimentary	FBgn0086450	FBtr0071338	NM_167182	31858	-0.88
A_09_P062261	yip2	yippee interacting protein 2	FBgn0040064	FBtr0079876	NM_078804	34313	-0.88
A_09_P067256	CG12730	CG12730 gene product from transcript CG12730-RA	FBgn0029771	FBtr0070780	NM_132000	31466	-0.88
A_09_P068531	CG17754	CG17754 gene product from transcript CG17754-RC	FBgn0030114	FBtr0071315	NM_132321	31873	-0.88
A_09_P069571	CG4288	CG4288 gene product from transcript CG4288-RB	FBgn0038799	FBtr0083889	NM_169898	42426	-0.88
A_09_P128985	CG32109	CG32109 gene product from transcript CG32109-RA	FBgn0052109	FBtr0075918	NM_168509	39444	-0.88
A_09_P132155	Cyp6a20	CG10245 gene product from transcript CG10245-RB	FBgn0033980	FBtr0300127	NM_137158	36664	-0.88
A_09_P142995				TC238219			-0.88
A_09_P006576	Damm	Death associated molecule related to Mch2	FBgn0033659	FBtr0088061	NM_078979	36266	-0.87
A_09_P024586	Tsp42Ef	Tetraspanin 42Ef	FBgn0033127	FBtr0089023	NM_078908	35615	-0.87
A_09_P038441	Ndc80	CG9938 gene product from transcript CG9938-RA	FBgn0030500	FBtr0073850	NM_132674	32316	-0.87
A_09_P039091	CG9240	CG9240 gene product from transcript CG9240-RA	FBgn0030669	FBtr0074060	NM_132826	32505	-0.87
A_09_P055371	Ncc69	sodium chloride cotransporter 69	FBgn0036279	FBtr0333838	NM_001274827	39410	-0.87
A_09_P057291	GstT1	Glutathione S transferase T1	FBgn0050000	FBtr0088463	NM_136665	35995	-0.87
A_09_P062336	Ugt58Fa	CG4414 gene product from transcript CG4414-RA	FBgn0040091	FBtr0071934	NM_137850	37590	-0.87
A_09_P146990			Dm.26453	IP09608			-0.87
A_09_P160575			Dm.33855	SD23414			-0.87
A_09_P160580			Dm.6501	RE02263			-0.87
A_09_P176560			Dm.33293	BP548779			-0.87
A_09_P186180				TC256028			-0.87
A_09_P218505	BobA	Brother of Bearded A	Dm.1577	EL876695		50281	-0.87
A_09_P021661	Lip4	Lipase 4	FBgn0032264	FBtr0080093	NM_001201856	34450	-0.86
A_09_P182485			Dm.30672	GH06606			-0.86
A_09_P184505	Indy	I'm not dead yet	FBgn0036816	FBtr0075082	NM_168779	40049	-0.86
A_09_P215954							-0.86
A_09_P001571				TC241422			-0.85
A_09_P016476	CG32792	CG32792 gene product from transcript CG32792-RG	FBgn0052792	FBtr0307180	NM_001042795	318213	-0.85
A_09_P018336	CG31937	CG31937 gene product from transcript CG31937-RA	FBgn0031360	FBtr0077884	NM_134772	326177	-0.85
A_09_P031856	Ork1	Open rectifier K[+] channel 1	FBgn0017561	FBtr0073404	NM_078557	32020	-0.85
A_09_P055426	CG10654	CG10654 gene product from transcript CG10654-RB	FBgn0036294	FBtr0075971	NM_140326	39428	-0.85
A_09_P055451	CG4069	CG4069 gene product from transcript CG4069-RA	FBgn0036301	FBtr0075965	NM_140333	39437	-0.85
A_09_P071711	Ssadh	Succinic semialdehyde dehydrogenase	FBgn0039349	FBtr0084891	NM_143151	43092	-0.85
A_09_P079876	glob1	globin 1	FBgn0027657	FBtr0083247	NM_001170154	41930	-0.85
A_09_P101580	CG2022	CG2022 gene product from transcript CG2022-RB	FBgn0037292	FBtr0301312	NM_141254	40615	-0.85
A_09_P126355	CG1532	CG1532 gene product from transcript CG1532-RA	FBgn0031143	FBtr0339633		33076	-0.85
A_09_P164550							-0.85
A_09_P196225	koi	klaroid	FBgn0265003	FBtr0335512	NM_001273809	35594	-0.85
A_09_P007806	CG10202	CG10202 gene product from transcript CG10202-RA	FBgn0033969	FBtr0087464	NM_137148	36649	-0.84
A_09_P039016	CG7860	CG7860 gene product from transcript CG7860-RA	FBgn0030653	FBtr0074045	NM_132811	32488	-0.84
A_09_P046436	Msp-300	Muscle-specific protein 300	FBgn0261836	FBtr0332404	NM_001273160	3771968	-0.84
A_09_P068841				TC224733			-0.84
A_09_P077431	CREG	Cellular Repressor of E1A-stimulated Genes	FBgn0025456	FBtr0089897	NM_079661	42092	-0.84
A_09_P079461	CG9634	CG9634 gene product from transcript CG9634-RA	FBgn0027528	FBtr0074359	NM_132932	32660	-0.84
A_09_P114360	CG3857	CG3857 gene product from transcript CG3857-RA	FBgn0023520	FBtr0070349	NM_206607	2768908	-0.84
A_09_P123970	qkr58E-3	quaking related 58E-3	FBgn0022984	FBtr0307214	NM_001259531	37559	-0.84
A_09_P161175	CG34388	CG34388 gene product from transcript CG34388-RC	FBgn0085417	FBtr0301081	NM_001170137	5740700	-0.84
A_09_P192360			Dm.1580	JV218873			-0.84
A_09_P198675	r-l	rudimentary-like	FBgn0003257	FBtr0084038	NM_079703	42493	-0.84
A_09_P021961	CG6287	CG6287 gene product from transcript CG6287-RA	FBgn0032350	FBtr0080222	NM_135652	34554	-0.83
A_09_P058891	CG31068	CG31068 gene product from transcript CG31068-RC	FBgn0051068	FBtr0303569	NM_001202373	318578	-0.83
A_09_P067991	CG10932	CG10932 gene product from transcript CG10932-RA	FBgn0029969	FBtr0071143	NM_132186	31695	-0.83
A_09_P073271	CG8507	CG8507 gene product from transcript CG8507-RA	FBgn0037756	FBtr0082140	NM_141693	41205	-0.83
A_09_P073666	CG14696	CG14696 gene product from transcript CG14696-RA	FBgn0037853	FBtr0082332	NM_141778	41317	-0.83
A_09_P075261	CG6912	CG6912 gene product from transcript CG6912-RA	FBgn0038290	FBtr0083038	NM_142162	41820	-0.83
A_09_P136120	nemy	no extended memory	FBgn0261673	FBtr0339740	NM_165937	36395	-0.83
A_09_P201115	Tango2	Transport and Golgi organization 2	FBgn0030503	FBtr0073807	NM_132677	32319	-0.83
A_09_P009176	CG5335	CG5335 gene product from transcript CG5335-RA	FBgn0034365	FBtr0086708	NM_137505	37140	-0.82
A_09_P077296	Ant2	Adenine nucleotide translocase 2	FBgn0025111	FBtr0073425	NM_078555	32008	-0.82
A_09_P163825			Dm.3929	JV212219			-0.82
A_09_P165055	CG8507	CG8507 gene product from transcript CG8507-RA	FBgn0037756	FBtr0082140	NM_141693	41205	-0.82
A_09_P177475	Pfk	Phosphofructokinase	FBgn0003071	FBtr0088420	NM_078952	36060	-0.82
A_09_P183540				TC239471			-0.82
A_09_P185255	Tsp42Ee	Tetraspanin 42Ee	FBgn0029506	FBtr0086180	NM_078907	35614	-0.82
A_09_P210875	CG42235	CG42235 gene product from transcript CG42235-RE	FBgn0250757	FBtr0290138	NM_143190	43136	-0.82
A_09_P049051	CG9975	CG9975 gene product from transcript CG9975-RA	FBgn0034435	FBtr0304055	NM_001202047	37220	-0.81
A_09_P063706	CG15210	CG15210 gene product from transcript CG15210-RA	FBgn0040850	FBtr0073377	NM_144208	50323	-0.81
A_09_P070166	CG5379	CG5379 gene product from transcript CG5379-RB	FBgn0038956	FBtr0084235	NM_001275904	42625	-0.81
A_09_P149585	RpS27A	Ribosomal protein S27A	Dm.4835	M22536		34420	-0.81
A_09_P160270	CG32850	CG32850 gene product from transcript CG32850-RB	FBgn0052850	FBtr0089123	NM_166753	318246	-0.81
A_09_P179740				TC235867			-0.81
A_09_P015726	CG32512	CG32512 gene product from transcript CG32512-RA	FBgn0052512	FBtr0077262	NM_001272825	33085	-0.8
A_09_P032241	Vha68-2	V-ATPase 69 kDa subunit 2	FBgn0263598	FBtr0080418	NM_165022	45012	-0.8
A_09_P040846	GstT3	Glutathione S transferase T3	FBgn0031117	FBtr0077310	NM_001169337	33047	-0.8
A_09_P048306	Rgk2	CG34390 gene product from transcript CG34390-RA	FBgn0085419	FBtr0112633	NM_137498	37132	-0.8
A_09_P052911	CG4769	CG4769 gene product from transcript CG4769-RA	FBgn0035600	FBtr0077144	NM_139701	38612	-0.8
A_09_P071591	CG10550	CG10550 gene product from transcript CG10550-RD	FBgn0039321	FBtr0084858	NM_170219	43061	-0.8
A_09_P116840	dx	deltex	FBgn0000524	FBtr0070914	NM_078509	31589	-0.8
A_09_P121675			Dm.36737	RE44350			-0.8
A_09_P128790	St3	Sulfotransferase 3	FBgn0265052	FBtr0336680	NM_001274226	37743	-0.8
A_09_P166540	Tpi	Triose phosphate isomerase	FBgn0086355	FBtr0085582	NM_176587	43582	-0.8
A_09_P186295				TC242579			-0.8
A_09_P195610							-0.8
A_09_P012381	LamC	Lamin C	FBgn0010397	FBtr0087512	NM_001274045	36615	-0.79
A_09_P016611	CG32850	CG32850 gene product from transcript CG32850-RB	FBgn0052850	FBtr0089123	NM_166753	318246	-0.79
A_09_P034356	CG14073	CG14073 gene product from transcript CG14073-RC	FBgn0036814	FBtr0075084	NM_140803	40046	-0.79
A_09_P035186	Rcd2	Reduction in Cnn dots 2	FBgn0037012	FBtr0078213	NM_140987	40283	-0.79
A_09_P038336	CG1764	CG1764 gene product from transcript CG1764-RA	FBgn0030467	FBtr0073796	NM_132643	32281	-0.79
A_09_P039706	CG4991	CG4991 gene product from transcript CG4991-RB	FBgn0030817	FBtr0074384	NM_167555	32695	-0.79
A_09_P128115	CG31676	CG31676 gene product from transcript CG31676-RA	FBgn0051676	FBtr0339564	NM_144336	35351	-0.79
A_09_P170820	ImpE1	Ecdysone-inducible gene E1	FBgn0001253	FBtr0333057	NM_001274648	45879	-0.79
A_09_P196930				TC232274			-0.79
A_09_P221070	snoRNA:Psi28S-1135e	ncRNA	Dm.35950	EC060037		5740486	-0.79
A_09_P034366	Indy	I'm not dead yet	FBgn0036816	FBtr0075082	NM_168779	40049	-0.78
A_09_P038197	Pde9	Phosphodiesterase 9	FBgn0259171	FBtr0299635	NM_001272566	32233	-0.78
A_09_P053106	CG10479	CG10479 gene product from transcript CG10479-RA	FBgn0035656	FBtr0077070	NM_001274529	38674	-0.78
A_09_P167415	Egfr	Epidermal growth factor receptor	FBgn0003731	FBtr0071654	NM_057411	37455	-0.78
A_09_P190990	CG12910	CG12910 gene product from transcript CG12910-RB	FBgn0033502	FBtr0310142	NM_001273929	36082	-0.78
A_09_P047666	GABA-B-R3	metabotropic GABA-B receptor subtype 3	FBgn0031275	FBtr0301439	NM_001169375	33248	-0.77
A_09_P058521	CG30460	CG30460 gene product from transcript CG30460-RE	FBgn0050460	FBtr0087010	NM_001202033	36924	-0.77
A_09_P066926	CG6428	CG6428 gene product from transcript CG6428-RA	FBgn0029689	FBtr0070625	NM_130732	31351	-0.77
A_09_P079506	Pif1A	PFTAIRE-interacting factor 1A	FBgn0261015	FBtr0332500	NM_001170085	8674049	-0.77
A_09_P105170	CG5107	CG5107 gene product from transcript CG5107-RA	FBgn0039342	FBtr0084879	NM_143144	43084	-0.77
A_09_P109445	CG15202	CG15202 gene product from transcript CG15202-RB	FBgn0030271	FBtr0307187	NM_001258689	32052	-0.77
A_09_P137110				TC241348			-0.77
A_09_P160800	Pglym78	Phosphoglyceromutase	FBgn0014869	FBtr0085384	NM_079822	43447	-0.77
A_09_P164595	Oat	Ornithine aminotransferase precursor	FBgn0022774	FBtr0074961	NM_140882	40145	-0.77
A_09_P191850				TC239602			-0.77
A_09_P204560				TC248595			-0.77
A_09_P007151	GLaz	Glial Lazarillo	FBgn0033799	FBtr0087772	NM_001274008	36447	-0.76
A_09_P012681	Hmgs	HMG Coenzyme A synthase	FBgn0010611	FBtr0087145	NM_079972	44154	-0.76
A_09_P015341	CG32364	CG32364 gene product from transcript CG32364-RA	FBgn0052364	FBtr0076720	NM_168261	317996	-0.76
A_09_P020666	CG8451	CG8451 gene product from transcript CG8451-RA	FBgn0031998	FBtr0079637	NM_135348	34117	-0.76
A_09_P033111	Cbp80	cap binding protein 80	FBgn0022942	FBtr0070684	NM_167012	44409	-0.76
A_09_P041871	CycA	Cyclin A	FBgn0000404	FBtr0076075	NM_079306	39340	-0.76
A_09_P104036				TC230004			-0.76
A_09_P139620	CG32364	CG32364 gene product from transcript CG32364-RA	FBgn0052364	FBtr0076720	NM_168261	317996	-0.76
A_09_P160520			Dm.36376	AW940141			-0.76
A_09_P169180			Dm.35538	EC068032			-0.76
A_09_P195255	Idgf3	Imaginal disc growth factor 3	FBgn0020414	FBtr0080862	NM_165158	34981	-0.76
A_09_P224045							-0.76
A_09_P000171	IFa	IFamide	FBgn0053527	FBtr0305055	NM_001014550	3346202	-0.75
A_09_P007081	CG13319	CG13319 gene product from transcript CG13319-RA	FBgn0033781	FBtr0087788	NM_136981	36423	-0.75
A_09_P018876	CG15403	CG15403 gene product from transcript CG15403-RA	FBgn0031504	FBtr0077661	NM_134905	33527	-0.75
A_09_P030296	tim	timeless	FBgn0014396	FBtr0333254	NM_001201757	33571	-0.75
A_09_P031226	Rab10	CG17060 gene product from transcript CG17060-RA	FBgn0015789	FBtr0077337	NM_078695	33025	-0.75
A_09_P037596	CG15202	CG15202 gene product from transcript CG15202-RB	FBgn0030271	FBtr0073438	NM_132462	32052	-0.75
A_09_P045516	CG9240	CG9240 gene product from transcript CG9240-RA	FBgn0030669	FBtr0308614	NM_132826	32505	-0.75
A_09_P050446	CG5335	CG5335 gene product from transcript CG5335-RA	FBgn0034365	FBtr0086708	NM_137505	37140	-0.75
A_09_P071396	CG11791	CG11791 gene product from transcript CG11791-RD	FBgn0039266	FBtr0084763	NM_143070	43000	-0.75
A_09_P115680	Ilp6	Insulin-like peptide 6	FBgn0044047	FBtr0070406	NM_130644	31220	-0.75
A_09_P221173				TC243250			-0.75
A_09_P035121	CG5955	CG5955 gene product from transcript CG5955-RA	FBgn0036997	FBtr0078197	NM_140973	40268	-0.74
A_09_P071671	CG5107	CG5107 gene product from transcript CG5107-RA	FBgn0039342	FBtr0084879	NM_143144	43084	-0.74
A_09_P078396	Ugt35a	UDP-glycosyltransferase 35a	FBgn0026315	FBtr0082374	NM_079590	41334	-0.74
A_09_P166690	Bsg	Basigin	FBgn0261822	FBtr0079569	NM_164784	318841	-0.74
A_09_P167195	NTPase	CG3059 gene product from transcript CG3059-RD	FBgn0024947	FBtr0077683	NM_058022	33495	-0.74
A_09_P187955				TC246160			-0.74
A_09_P193890	Yeti	CG40218 gene product from transcript CG40218-RA	FBgn0043842	FBtr0290310	NM_001144065	7354404	-0.74
A_09_P028876	CG2107	CG2107 gene product from transcript CG2107-RA	FBgn0035383	FBtr0072978	NM_139499	38355	-0.73
A_09_P040751			Dm.6077	RE22677			-0.73
A_09_P043186	mRpL4	mitochondrial ribosomal protein L4	FBgn0001995	FBtr0080843	NM_080200	49425	-0.73
A_09_P068046	CG42593	CG42593 gene product from transcript CG42593-RA	FBgn0260970	FBtr0301748	NM_001272388	31713	-0.73
A_09_P112865	CG7735	CG7735 gene product from transcript CG7735-RA	FBgn0034446	FBtr0086534	NM_137577	37236	-0.73
A_09_P124395			Dm.301	JV215077			-0.73
A_09_P153930	CG40191	CG40191 gene product from transcript CG40191-RC	FBgn0058191	FBtr0113827	NM_001015176	3354930	-0.73
A_09_P166665	CG8636	CG8636 gene product from transcript CG8636-RA	Dm.8117	JV219184		31243	-0.73
A_09_P182265	CG2852	CG2852 gene product from transcript CG2852-RA	FBgn0034753	FBtr0071933	NM_137851	37591	-0.73
A_09_P182680	Tsp42Ee	Tetraspanin 42Ee	FBgn0029506	FBtr0086180	NM_078907	35614	-0.73
A_09_P222590	CG5567	CG5567 gene product from transcript CG5567-RA	FBgn0036760	FBtr0075161	NM_140758	39986	-0.73
A_09_P223610	CG3226	CG3226 gene product from transcript CG3226-RA	FBgn0029882	FBtr0070993	NM_132104	31597	-0.73
A_09_P002481	Zasp52	Z band alternatively spliced PDZ-motif protein 52	Dm.22165	FBtr0100388	NM_001032249	36740	-0.72
A_09_P019041	Che-13	Hippi	FBgn0031550	FBtr0077529	NM_134948	33579	-0.72
A_09_P028581	Tmhs	Tetraspan membrane protein in hair cell stereocilia ortholog	FBgn0262624	FBtr0072837	NM_139417	38251	-0.72
A_09_P038836	Lsd-2	Lipid storage droplet-2	FBgn0030608	FBtr0340428	NM_001042812	32437	-0.72
A_09_P041193	Adh	Alcohol dehydrogenase	FBgn0000055	FBtr0100594	NM_001032096	3771877	-0.72
A_09_P046941	Top1	Topoisomerase 1	FBgn0004924	FBtr0308699	NM_001258750	32458	-0.72
A_09_P054276	PGRP-LA	Peptidoglycan recognition protein LA	FBgn0035975	FBtr0076435	NM_206305	39062	-0.72
A_09_P062966	CG14050	CG14050 gene product from transcript CG14050-RB	FBgn0040392	FBtr0070407	NM_001258558	31218	-0.72
A_09_P063896	CG14933	CG14933 gene product from transcript CG14933-RB	FBgn0040968	FBtr0080274	NM_001169489	50442	-0.72
A_09_P107150	Invadolysin	CG3953 gene product from transcript CG3953-RA	FBgn0086359	FBtr0082181	NM_143815	49580	-0.72
A_09_P113370	CG12278	CG12278 gene product from transcript CG12278-RB	FBgn0038847	FBtr0084003	NM_142677	42486	-0.72
A_09_P117435	pbl	pebble	FBgn0003041	FBtr0076772	NM_079241	38879	-0.72
A_09_P147605				TC233567			-0.72
A_09_P160010	CG32581	CG32581 gene product from transcript CG32581-RB	FBgn0052581	FBtr0074184	NM_167464	318098	-0.72
A_09_P174490			Dm.32516	CO324903			-0.72
A_09_P193950				TC251211			-0.72
A_09_P221415	CG40191	CG40191 gene product from transcript CG40191-RC	FBgn0058191	FBtr0113827	NM_001015176	3354930	-0.72
A_09_P000786	CG33912	CG33912 gene product from transcript CG33912-RA	FBgn0053912	FBtr0091916	NM_001031968	3772438	-0.71
A_09_P001506	CG40191	CG40191 gene product from transcript CG40191-RC	FBgn0058191	FBtr0113824	NM_001015176	3354930	-0.71
A_09_P029616	Ptth	Prothoracicotropic hormone	FBgn0013323	FBtr0333746	NM_134693	33238	-0.71
A_09_P032726	scu	scully	FBgn0021765	FBtr0074511	NM_078672	32789	-0.71
A_09_P033031	Ac13E	Adenylyl cyclase 35C	FBgn0022710	FBtr0100142	NM_057951	32485	-0.71
A_09_P044051	Pfk	Phosphofructokinase	FBgn0003071	FBtr0088420	NM_001259305	36060	-0.71
A_09_P065326	mol	moladietz	FBgn0086711	FBtr0111015	NM_001042897	34872	-0.71
A_09_P168000	Anxb11	Annexin B11	FBgn0030749	FBtr0074303	NM_167519	32612	-0.71
A_09_P182385				TC238885			-0.71
A_09_P213645	star1	allatostatin C receptor 1	FBgn0036790	FBtr0089578	NM_140783	40020	-0.71
A_09_P030941			Dm.6966	FBtr0340204	NM_057799		-0.7
A_09_P039476	mthl1	methuselah-like 1	FBgn0030766	FBtr0074314	NM_132912	32637	-0.7
A_09_P043046	trol	terribly reduced optic lobes	FBgn0261451	FBtr0342807	NM_001031865	45320	-0.7
A_09_P044296	pyd	polychaetoid	FBgn0262614	FBtr0305302	NM_001104242	41062	-0.7
A_09_P067061	CG3009	CG3009 gene product from transcript CG3009-RD	FBgn0029720	FBtr0070688	NM_001169194	31402	-0.7
A_09_P070576	Ir	Inwardly rectifying potassium channel	FBgn0265042	FBtr0336476	NM_001170226	42742	-0.7
A_09_P125600				TC231426			-0.7
A_09_P146705				TC234722			-0.7
A_09_P170905				TC222063			-0.7
A_09_P174135			Dm.32332	CO183426			-0.7
A_09_P179690	hoe1	hoepel1	FBgn0041150	FBtr0077399	NM_175967	249663	-0.7
A_09_P194460				TC250066			-0.7
A_09_P196160							-0.7
A_09_P212480	Cpr97Eb	Cuticular protein 97Eb	FBgn0039481	FBtr0085135	NM_143273	43259	-0.7
A_09_P002416	CG40498	CG40498 gene product from transcript CG40498-RF	FBgn0069969	FBtr0308892	NM_001110874	3354890	-0.69
A_09_P012166	bys	by S6	FBgn0010292	FBtr0071090	NM_078519	31701	-0.69
A_09_P060861	CG11897	CG11897 gene product from transcript CG11897-RB	FBgn0039644	FBtr0085387	NM_143421	43450	-0.69
A_09_P062141				TC239608			-0.69
A_09_P069331	CG4686	CG4686 gene product from transcript CG4686-RA	FBgn0038739	FBtr0083816	NM_142580	42361	-0.69
A_09_P078926	Rad1	Radiation insensitive 1	FBgn0026778	FBtr0077747	NM_001103591	33440	-0.69
A_09_P079971	whd	withered	FBgn0261862	FBtr0088308	NM_001169641	36109	-0.69
A_09_P140935			Dm.12029	GM15177			-0.69
A_09_P172345			Dm.31617	AW941922			-0.69
A_09_P215995				TC257734			-0.69
A_09_P225565				TC248785			-0.69
A_09_P021871	CG16743	CG16743 gene product from transcript CG16743-RB	FBgn0032322	FBtr0080147	NM_135632	34517	-0.68
A_09_P022001	CG6509	CG6509 gene product from transcript CG6509-RA	FBgn0032363	FBtr0080246	NM_135661	34573	-0.68
A_09_P028561	CG12024	CG12024 gene product from transcript CG12024-RA	FBgn0035283	FBtr0072832	NM_139413	38243	-0.68
A_09_P032976	Tsf1	Transferrin 1	FBgn0022355	FBtr0074559	NM_078677	32821	-0.68
A_09_P063811	CG15345	CG15345 gene product from transcript CG15345-RA	FBgn0040928	FBtr0071176	NM_144278	50402	-0.68
A_09_P168545				TC244593			-0.68
A_09_P001971	GstE7	Glutathione S transferase E7	FBgn0063493	FBtr0086675	NM_137485	37112	-0.67
A_09_P009226	CG15073	CG15073 gene product from transcript CG15073-RA	FBgn0034379	FBtr0086607	NM_137518	37155	-0.67
A_09_P014331	Fhos	CG42610 gene product from transcript CG42610-RI	Dm.1500	FBtr0302086	NM_168294	39004	-0.67
A_09_P020031	CG9550	CG9550 gene product from transcript CG9550-RA	FBgn0031826	FBtr0079286	NM_135198	33913	-0.67
A_09_P033236	aay	astray	FBgn0023129	FBtr0076457	NM_079277	39085	-0.67
A_09_P047636	CG5521	CG5521 gene product from transcript CG5521-RB	FBgn0039466	FBtr0301134	NM_001170277	43242	-0.67
A_09_P049771	gem	gemini	FBgn0050011	FBtr0089759	NM_165750	36064	-0.67
A_09_P061271	CG15529	CG15529 gene product from transcript CG15529-RA	FBgn0039748	FBtr0085567	NM_143516	43584	-0.67
A_09_P103295	CG6509	CG6509 gene product from transcript CG6509-RA	FBgn0032363	FBtr0336630	NM_001273455	34573	-0.67
A_09_P141515	CG4607	CG4607 gene product from transcript CG4607-RA	FBgn0029932	FBtr0071013	NM_132152	31653	-0.67
A_09_P145560	wrapper	CG10382 gene product from transcript CG10382-RA	FBgn0025878	FBtr0071821	NM_058056	37555	-0.67
A_09_P195785				TC252273			-0.67
A_09_P204500			Dm.29480	JV215344			-0.67
A_09_P225280	mol	moladietz	FBgn0086711	FBtr0111015	NM_001042897	34872	-0.67
A_09_P033841	Obp73a	Odorant-binding protein 73a	FBgn0036681	FBtr0113177	NM_001104158	2768955	-0.66
A_09_P048326	Ilp6	Insulin-like peptide 6	FBgn0044047	FBtr0070406	NM_130644	31220	-0.66
A_09_P066441	Surf1	Surfeit 1	FBgn0029117	FBtr0076897	NM_080019	44498	-0.66
A_09_P067441	CG12236	CG12236 gene product from transcript CG12236-RA	FBgn0029822	FBtr0070826	NM_132049	31523	-0.66
A_09_P070931	CG5463	CG5463 gene product from transcript CG5463-RA	FBgn0039153	FBtr0084584	NM_142960	42861	-0.66
A_09_P071746	CG5028	CG5028 gene product from transcript CG5028-RB	FBgn0039358	FBtr0113289	NM_143159	43102	-0.66
A_09_P074751	CG9796	CG9796 gene product from transcript CG9796-RA	FBgn0038149	FBtr0082760	NM_142030	41650	-0.66
A_09_P142690				TC240142			-0.66
A_09_P162795			Dm.36019	EC198822			-0.66
A_09_P170430				TC247359			-0.66
A_09_P191210				TC243250			-0.66
A_09_P191375	CG6195	CG6195 gene product from transcript CG6195-RA	FBgn0038723	FBtr0083803	NM_142565	42343	-0.66
A_09_P192860				TC242410			-0.66
A_09_P211715			Dm.29291	BP548724			-0.66
A_09_P006176	CG12338	CG12338 gene product from transcript CG12338-RA	FBgn0033543	FBtr0088256	NM_136759	36128	-0.65
A_09_P007991	CG8180	CG8180 gene product from transcript CG8180-RA	FBgn0034021	FBtr0087359	NM_137195	36713	-0.65
A_09_P012901	Bsg	Basigin	FBgn0261822	FBtr0079571	NM_164784	318841	-0.65
A_09_P015126	CG32266	CG32266 gene product from transcript CG32266-RA	FBgn0052266	FBtr0073147	NM_168040	317945	-0.65
A_09_P021656	CG7384	CG7384 gene product from transcript CG7384-RA	FBgn0032262	FBtr0080135	NM_135573	34447	-0.65
A_09_P031436	mael	maelstrom	FBgn0016034	FBtr0089631	NM_176388	40489	-0.65
A_09_P042196	Eip71CD	Ecdysone-induced protein 28/29kD	FBgn0000565	FBtr0075552	NM_168623	39675	-0.65
A_09_P072006	TwdlP	TweedleP	FBgn0039435	FBtr0085058	NM_143228	43201	-0.65
A_09_P123760	GstS1	Glutathione S transferase S1	FBgn0010226	FBtr0087005	NM_079043	36927	-0.65
A_09_P220110			Dm.36019	EC198822			-0.65
A_09_P010336	T48	Transcript 48	FBgn0004359	FBtr0085065	NM_079798	43235	-0.64
A_09_P013411	RnrL	Ribonucleoside diphosphate reductase large subunit	FBgn0011703	FBtr0080059	NM_057679	34392	-0.64
A_09_P019756	CG13999	CG13999 gene product from transcript CG13999-RA	FBgn0031753	FBtr0079150	NM_135128	33826	-0.64
A_09_P033291	Pdf	Pigment-dispersing factor	FBgn0023178	FBtr0085024	NM_079793	43193	-0.64
A_09_P038271	CG2200	CG2200 gene product from transcript CG2200-RA	FBgn0030447	FBtr0073721	NM_132624	32258	-0.64
A_09_P046421	Ada2a	CG43663 gene product from transcript CG43663-RC	FBgn0263738	FBtr0310384	NM_001170174	326128	-0.64
A_09_P061651	CG11334	CG11334 gene product from transcript CG11334-RA	FBgn0039849	FBtr0085808	NM_170551	43713	-0.64
A_09_P075136	CG7530	CG7530 gene product from transcript CG7530-RB	FBgn0038256	FBtr0083019	NM_142130	41784	-0.64
A_09_P147695	CG15202	CG15202 gene product from transcript CG15202-RB	FBgn0030271	FBtr0073438	NM_132462	32052	-0.64
A_09_P154170	Btk29A	Btk family kinase at 29A	FBgn0003502	FBtr0112835	NM_001103650	34132	-0.64
A_09_P162850	Nrg	Neuroglian	FBgn0264975	FBtr0305914	NM_001258652	31792	-0.64
A_09_P174335	CG7556	CG7556 gene product from transcript CG7556-RA	FBgn0030990	FBtr0074697	NM_133126	32902	-0.64
A_09_P189495	Ptp99A	Protein tyrosine phosphatase 99A	FBgn0004369	FBtr0085423	NM_057468	43469	-0.64
A_09_P195050	Ca-alpha1T	Ca[2+]-channel protein alpha[[1]] subunit T	FBgn0264386	FBtr0334984	NM_001272338	31550	-0.64
A_09_P006726	RpS11	Ribosomal protein S11	FBgn0033699	FBtr0088007	NM_165868	36321	-0.63
A_09_P022281	CG5435	CG5435 gene product from transcript CG5435-RA	FBgn0032431	FBtr0080387	NM_135723	34657	-0.63
A_09_P025976	Magi	CG30388 gene product from transcript CG30388-RA	FBgn0034590	FBtr0071636	NM_137707	37403	-0.63
A_09_P029766			FBgn0013683	FBtr0100880			-0.63
A_09_P032151	mre11	meiotic recombination 11	FBgn0020270	FBtr0080213	NM_078823	34565	-0.63
A_09_P052206	NetB	Netrin-B	FBgn0015774	FBtr0073940	NM_078600	32400	-0.63
A_09_P054776	CG6310	CG6310 gene product from transcript CG6310-RA	FBgn0036121	FBtr0076239	NM_140172	39237	-0.63
A_09_P069826				TC228309			-0.63
A_09_P073796	mgr	merry-go-round	FBgn0264694	FBtr0082406	NM_141810	41365	-0.63
A_09_P076941	Dlc90F	Dynein light chain 90F	FBgn0024432	FBtr0083575	NM_058008	42199	-0.63
A_09_P123245	Ect4	Ectoderm-expressed 4	FBgn0262579	FBtr0333948	NM_001274627	38895	-0.63
A_09_P217805	CG34388	CG34388 gene product from transcript CG34388-RC	FBgn0085417	FBtr0301081	NM_001170137	5740700	-0.63
A_09_P218380	CG12018	CG12018 gene product from transcript CG12018-RA	FBgn0027903	FBtr0072775	NM_139402	38228	-0.63
A_09_P011881	GstD2	Glutathione S transferase D2	FBgn0010038	FBtr0082569	NM_080173	48335	-0.62
A_09_P012211	Cks30A	Cyclin-dependent kinase subunit 30A	FBgn0010314	FBtr0079799	NM_057599	34250	-0.62
A_09_P021426	CG4953	CG4953 gene product from transcript CG4953-RA	FBgn0032204	FBtr0079984	NM_135521	34373	-0.62
A_09_P029486	Tis11	Tis11 homolog	FBgn0011837	FBtr0073683	NM_078586	32222	-0.62
A_09_P037761	CG11699	CG11699 gene product from transcript CG11699-RA	FBgn0030311	FBtr0073510	NM_132500	32101	-0.62
A_09_P037846	CG9360	CG9360 gene product from transcript CG9360-RA	FBgn0030332	FBtr0073613	NM_132518	32128	-0.62
A_09_P052176	Cyp4ae1	Cytochrome P450-4ae1	FBgn0015036	FBtr0070388	NM_080305	31193	-0.62
A_09_P068286	CG12065	CG12065 gene product from transcript CG12065-RF	FBgn0030052	FBtr0071214	NM_132265	31798	-0.62
A_09_P162500				TC240537			-0.62
A_09_P185980	scrib	scribbled	FBgn0263289	FBtr0308628	NM_001170275	44448	-0.62
A_09_P188545				TC246868			-0.62
A_09_P215690	C1GalTA	Core 1 Galactosyltransferase A	FBgn0032078	FBtr0079788	NM_135414	34215	-0.62
A_09_P000946	CG33993	CG33993 gene product from transcript CG33993-RA	FBgn0053993	FBtr0100046	NM_001169881	3885637	-0.61
A_09_P019916	Pez	CG9493 gene product from transcript CG9493-RB	FBgn0031799	FBtr0079284	NM_001273198	33882	-0.61
A_09_P021251	CG13124	CG13124 gene product from transcript CG13124-RE	FBgn0032156	FBtr0079903	NM_001144339	34310	-0.61
A_09_P022926	Rpb11	CG6840 gene product from transcript CG6840-RA	FBgn0032634	FBtr0081011	NM_135992	35043	-0.61
A_09_P027551	itp	ion transport peptide	FBgn0035023	FBtr0290218	NM_001043104	37921	-0.61
A_09_P031536	Cdk4	Cyclin-dependent kinase 4	FBgn0016131	FBtr0087104	NM_057848	36854	-0.61
A_09_P036486	Rab23	CG2108 gene product from transcript CG2108-RA	FBgn0037364	FBtr0078727	NM_141317	40701	-0.61
A_09_P046401	beat-VII	CG42242 gene product from transcript CG42242-RD	FBgn0250908	FBtr0290328	NM_170283	43213	-0.61
A_09_P069681	CG17271	CG17271 gene product from transcript CG17271-RB	FBgn0038829	FBtr0110823	NM_001043269	42463	-0.61
A_09_P108085			Dm.19119	RE40994			-0.61
A_09_P167121				TC242231			-0.61
A_09_P181050	rl	rolled	FBgn0003256	FBtr0113702	NM_001015123	3354888	-0.61
A_09_P017821	CG11454	CG11454 gene product from transcript CG11454-RA	FBgn0031224	FBtr0078116	NM_134653	33175	-0.6
A_09_P018956	CG9662	CG9662 gene product from transcript CG9662-RB	FBgn0031529	FBtr0077594	NM_134928	33554	-0.6
A_09_P019841	CG9147	CG9147 gene product from transcript CG9147-RB	FBgn0031774	FBtr0079190	NM_164680	33855	-0.6
A_09_P034386	CG6852	CG6852 gene product from transcript CG6852-RC	FBgn0036820	FBtr0075063	NM_001259898	40053	-0.6
A_09_P040396	CG7990	CG7990 gene product from transcript CG7990-RA	FBgn0030997	FBtr0308082	NM_001258815	32909	-0.6
A_09_P044711	shg	shotgun	FBgn0003391	FBtr0071546	NM_057374	37386	-0.6
A_09_P052481	Nrg	Neuroglian	FBgn0264975	FBtr0333522	NM_001272407	31792	-0.6
A_09_P070181	CG13856	CG13856 gene product from transcript CG13856-RA	FBgn0038959	FBtr0084224	NM_142779	42628	-0.6
A_09_P071031	CG6356	CG6356 gene product from transcript CG6356-RA	FBgn0039178	FBtr0084601	NM_142983	42893	-0.6
A_09_P114730	CG17028	CG17028 gene product from transcript CG17028-RA	FBgn0036552	FBtr0075515	NM_140565	39741	-0.6
A_09_P126515	PGRP-LD	Peptidoglycan recognition protein LD	FBgn0260458	FBtr0091709	NM_001031942	3771920	-0.6
A_09_P135735				TC226578			-0.6
A_09_P210355							-0.6
A_09_P040531	RpS10b	Ribosomal protein S10b	FBgn0261593	FBtr0074731	NM_001258829	32953	-0.59
A_09_P052611	CG1311	CG1311 gene product from transcript CG1311-RA	FBgn0035523	FBtr0073232	NM_139627	38523	-0.59
A_09_P058166	CG30356	CG30356 gene product from transcript CG30356-RA	FBgn0050356	FBtr0088717	NM_165623	246562	-0.59
A_09_P104795	Cks30A	Cyclin-dependent kinase subunit 30A	FBgn0010314	FBtr0079799	NM_057599	34250	-0.59
A_09_P115420	beta3GalTII	Galactosyltransferase II	FBgn0033315	FBtr0088728	NM_136555	35848	-0.59
A_09_P141325	Reck	Reversion-inducing-cysteine-rich protein with kazal motifs	FBgn0036463	FBtr0075671	NM_140476	39629	-0.59
A_09_P173960			Dm.16007	RH68747			-0.59
A_09_P195455	CG10253	CG10253 gene product from transcript CG10253-RD	FBgn0033983	FBtr0303761	NM_001202008	36669	-0.59
A_09_P010966	fru	fruitless	FBgn0004652	FBtr0083647	NM_169822	42226	-0.58
A_09_P016921	CG33138	CG33138 gene product from transcript CG33138-RA	FBgn0053138	FBtr0087732	NM_176162	326264	-0.58
A_09_P022661	CG9267	CG9267 gene product from transcript CG9267-RA	FBgn0032524	FBtr0080519	NM_135811	34762	-0.58
A_09_P049166	Atx2	Ataxin-2	FBgn0041188	FBtr0083099	NM_169657	41883	-0.58
A_09_P056071	Reck	Reversion-inducing-cysteine-rich protein with kazal motifs	FBgn0036463	FBtr0075671	NM_140476	39629	-0.58
A_09_P066591	Tsp42Ee	Tetraspanin 42Ee	FBgn0029506	FBtr0086180	NM_078907	35614	-0.58
A_09_P069031	CG14291	CG14291 gene product from transcript CG14291-RA	FBgn0038660	FBtr0083724	NM_142503	42266	-0.58
A_09_P071196	CG5794	CG5794 gene product from transcript CG5794-RF	FBgn0039214	FBtr0084667	NM_206564	42935	-0.58
A_09_P078756	Fie	Fire exit	FBgn0026592	FBtr0073157	NM_133165	38452	-0.58
A_09_P119910	Hydr2	alpha/beta hydrolase2	FBgn0014906	FBtr0308315	NM_001258923	33532	-0.58
A_09_P134825				TC225803			-0.58
A_09_P149590	Bsg	Basigin	FBgn0261822	FBtr0079569	NM_164784	318841	-0.58
A_09_P153090	CG5189	CG5189 gene product from transcript CG5189-RB	FBgn0034350	FBtr0299805	NM_001144227	37122	-0.58
A_09_P167450				TC241234			-0.58
A_09_P168100				TC241664			-0.58
A_09_P212390	CG6000	CG6000 gene product from transcript CG6000-RC	Dm.6017	BP548557		42851	-0.58
A_09_P216910	CG15394	CG15394 gene product from transcript CG15394-RD	FBgn0250835	FBtr0335172	NM_001273018	33446	-0.58
A_09_P218910				TC251735			-0.58
A_09_P000116	Ada2a	CG43663 gene product from transcript CG43663-RC	FBgn0263738	FBtr0310384	NM_001170174	326128	-0.57
A_09_P000423	CG33665	CG33665 gene product from transcript CG33665-RB	FBgn0053665	FBtr0302414	NM_001031876	3771952	-0.57
A_09_P028136	CG13890	CG13890 gene product from transcript CG13890-RA	FBgn0035169	FBtr0072587	NM_138221	38100	-0.57
A_09_P037866	Cyp28c1	CG1895 gene product from transcript CG1895-RB	FBgn0030339	FBtr0073565	NM_132524	32138	-0.57
A_09_P045028				Z48503			-0.57
A_09_P078221	scrib	scribbled	FBgn0263289	FBtr0308624	NM_170277	44448	-0.57
A_09_P078751	Ent2	Equilibrative nucleoside transporter 2	FBgn0263916	FBtr0079290	NM_135205	33921	-0.57
A_09_P116560	Cand1	Cullin-associated and neddylation-dissociated 1	FBgn0027568	FBtr0332198	NM_001273404	34403	-0.57
A_09_P127030	mthl1	methuselah-like 1	FBgn0030766	FBtr0074314	NM_132912	32637	-0.57
A_09_P163010							-0.57
A_09_P166850				TC240848			-0.57
A_09_P171440				TC248963			-0.57
A_09_P181185	CG5895	CG5895 gene product from transcript CG5895-RA	FBgn0036560	FBtr0075437	NM_140571	39752	-0.57
A_09_P187515	CG43154	CG43154 gene product from transcript CG43154-RD	Dm.4433	FBtr0305605	NM_001258702	32136	-0.57
A_09_P209845			Dm.2386	JV221914			-0.57
A_09_P020771	CG7787	CG7787 gene product from transcript CG7787-RA	FBgn0032020	FBtr0079601	NM_135365	34142	-0.56
A_09_P029806	pnut	peanut	FBgn0013726	FBtr0088792	NM_165597	35801	-0.56
A_09_P030271	RhoL	rho-like	FBgn0014380	FBtr0082124	NM_079568	41136	-0.56
A_09_P055026	CG11660	CG11660 gene product from transcript CG11660-RA	FBgn0036187	FBtr0076134	NM_168469	39309	-0.56
A_09_P058961	CG42235	CG42235 gene product from transcript CG42235-RE	FBgn0250757	FBtr0290137	NM_170250	43136	-0.56
A_09_P090335	tal-AA	CG42387 gene product from transcript CG42387-RA	FBgn0259733	FBtr0299996	NM_001144577	7354377	-0.56
A_09_P091365	Msp-300	Muscle-specific protein 300	FBgn0261836	FBtr0303389	NM_001201768	3771968	-0.56
A_09_P106320	CBP	sarcoplasmic calcium-binding protein	FBgn0026144	FBtr0071053	NM_001272380	31669	-0.56
A_09_P175685			Dm.36017	EC255887			-0.56
A_09_P212345	CG10195	CG10195 gene product from transcript CG10195-RC	FBgn0032787	FBtr0332318	NM_001273654	35228	-0.56
A_09_P225500	CG31145	CG31145 gene product from transcript CG31145-RC	FBgn0051145	FBtr0290057	NM_001144630	42784	-0.56
A_09_P029231	CG12605	CG12605 gene product from transcript CG12605-RD	FBgn0035481	FBtr0073167	NM_206275	38468	-0.55
A_09_P034911				TC227357			-0.55
A_09_P040961	Ntf-2	Nuclear transport factor-2	FBgn0031145	FBtr0113007	NM_001272820	33078	-0.55
A_09_P044861	spn-A	spindle A	FBgn0003479	FBtr0085590	NM_170463	43577	-0.55
A_09_P048256	RhoGAP18B	CG42274 gene product from transcript CG42274-RC	FBgn0261461	FBtr0299624	NM_001144748	32898	-0.55
A_09_P065051	JhI-26	Juvenile hormone-inducible protein 26	FBgn0028424	FBtr0087139	NM_079037	36819	-0.55
A_09_P070721	CG13822	CG13822 gene product from transcript CG13822-RA	FBgn0039098	FBtr0084434	NM_142908	42787	-0.55
A_09_P077686	CaBP1	calcium-binding protein 1	FBgn0025678	FBtr0080837	NM_135948	34976	-0.55
A_09_P078811			Dm.100	LD34211			-0.55
A_09_P079946	CG14785	CG14785 gene product from transcript CG14785-RA	FBgn0027795	FBtr0070231	NM_130556	31094	-0.55
A_09_P112395	Cyp28c1	CG1895 gene product from transcript CG1895-RB	FBgn0030339	FBtr0333016	NM_001272535	32138	-0.55
A_09_P172715							-0.55
A_09_P203245	myo	myoglianin	FBgn0026199	FBtr0089094	NM_166787	43811	-0.55
A_09_P000426	CG33666	CG33666 gene product from transcript CG33666-RB	FBgn0053666	FBtr0302415	NM_001031875	3771730	-0.54
A_09_P004026	Ect4	Ectoderm-expressed 4	FBgn0262579	FBtr0304998	NM_001259733	38895	-0.54
A_09_P013521	ana	anachronism	FBgn0011746	FBtr0088559	NM_001169622	35913	-0.54
A_09_P015321	CG43078	CG43078 gene product from transcript CG43078-RK	FBgn0262508	FBtr0304809	NM_168278	38981	-0.54
A_09_P020381	CG42533	CG42533 gene product from transcript CG42533-RI	FBgn0260486	FBtr0330726	NM_001273276	34030	-0.54
A_09_P023151	CG15160	CG15160 gene product from transcript CG15160-RA	FBgn0032688	FBtr0081070	NM_136042	35109	-0.54
A_09_P027136	usnp	ubisnap	FBgn0034913	FBtr0072236	NM_079107	37774	-0.54
A_09_P030501	CkIIalpha-i1	CKII-alpha subunit interactor-1	FBgn0015025	FBtr0075504	NM_079372	39721	-0.54
A_09_P032396	E23	Early gene at 23	FBgn0020445	FBtr0089979	NM_205900	43895	-0.54
A_09_P039056	CG9220	CG9220 gene product from transcript CG9220-RC	FBgn0030662	FBtr0074064	NM_206717	32497	-0.54
A_09_P042081	dsx	doublesex	FBgn0000504	FBtr0081759	NM_001275424	40940	-0.54
A_09_P047386			Dm.4698	IP16283			-0.54
A_09_P053251	CG10226	CG10226 gene product from transcript CG10226-RA	FBgn0035695	FBtr0077012	NM_139783	38725	-0.54
A_09_P065581	Sur	Sulfonylurea receptor	FBgn0028675	FBtr0290268	NM_058124	34350	-0.54
A_09_P067811	CG3040	CG3040 gene product from transcript CG3040-RA	FBgn0029925	FBtr0071038	NM_132144	31642	-0.54
A_09_P069251	CG6231	CG6231 gene product from transcript CG6231-RC	FBgn0038720	FBtr0083810	NM_142562	42339	-0.54
A_09_P140666	CG5039	CG5039 gene product from transcript CG5039-RA	FBgn0039356	FBtr0084900	NM_143157	43100	-0.54
A_09_P144090	Inx3	Innexin 3	FBgn0265274	FBtr0330306	NM_001276121	44266	-0.54
A_09_P177660	rho-4	rhomboid-4	FBgn0030318	FBtr0073519	NM_167290	32109	-0.54
A_09_P206205				TC240538			-0.54
A_09_P216935	CG15412	CG15412 gene product from transcript CG15412-RB	FBgn0031528	FBtr0332408	NM_001273067	33553	-0.54
A_09_P224645				TC245264			-0.54
A_09_P226545				TC227172			-0.54
A_09_P009746	tld	tolloid	FBgn0003719	FBtr0084691	NM_079763	42945	-0.53
A_09_P009766	Tm1	Tropomyosin 1	FBgn0003721	FBtr0089960	NM_079636	41852	-0.53
A_09_P018341	CG17652	CG17652 gene product from transcript CG17652-RB	FBgn0031361	FBtr0077904	NM_134773	33353	-0.53
A_09_P019901	CG9486	CG9486 gene product from transcript CG9486-RA	FBgn0031791	FBtr0079243	NM_135161	33874	-0.53
A_09_P020721	CG8086	CG8086 gene product from transcript CG8086-RK	FBgn0032010	FBtr0332360	NM_001273308	34131	-0.53
A_09_P024491	CG3270	CG3270 gene product from transcript CG3270-RA	FBgn0033093	FBtr0086123	NM_136384	35575	-0.53
A_09_P024836	CG1358	CG1358 gene product from transcript CG1358-RD	FBgn0033196	FBtr0088948	NM_136457	35697	-0.53
A_09_P025961	CG10527	CG10527 gene product from transcript CG10527-RA	FBgn0034583	FBtr0071541	NM_137700	37393	-0.53
A_09_P032981	Sodh-2	Sorbitol dehydrogenase-2	FBgn0022359	FBtr0082324	NM_079587	41313	-0.53
A_09_P033316	CG17029	CG17029 gene product from transcript CG17029-RB	FBgn0036551	FBtr0075514	NM_001274979	39740	-0.53
A_09_P035996	vps24	Charged multivesicular body protein 3	FBgn0037231	FBtr0078958	NM_141194	40542	-0.53
A_09_P046381	beat-IIIc	CG15138 gene product from transcript CG15138-RA	FBgn0032629	FBtr0080971	NM_135986	35037	-0.53
A_09_P057701	CG30118	CG30118 gene product from transcript CG30118-RB	FBgn0050118	FBtr0113361	NM_137489	37119	-0.53
A_09_P067771	CG14435	CG14435 gene product from transcript CG14435-RA	FBgn0029911	FBtr0071042	NM_132131	31628	-0.53
A_09_P069366	RhoGAP92B	CG4755 gene product from transcript CG4755-RA	FBgn0038747	FBtr0083821	NM_142587	42371	-0.53
A_09_P070551	Rassf	Ras association family member	FBgn0039055	FBtr0084407	NM_142869	42734	-0.53
A_09_P071971	CG5447	CG5447 gene product from transcript CG5447-RA	FBgn0039427	FBtr0085012	NM_001276057	43192	-0.53
A_09_P072421	CG43320	CG43320 gene product from transcript CG43320-RA	FBgn0263025	FBtr0306924	NM_143324	43329	-0.53
A_09_P072991	CG8132	CG8132 gene product from transcript CG8132-RA	FBgn0037687	FBtr0082029	NM_141631	41121	-0.53
A_09_P151090	Ast-C	Allatostatin C	FBgn0032336	FBtr0080234	NM_078818	34537	-0.53
A_09_P176685	Tis11	Tis11 homolog	FBgn0011837	FBtr0333756	NM_001272561	32222	-0.53
A_09_P000536	Msp-300	Muscle-specific protein 300	FBgn0261836	FBtr0303389	NM_001201768	3771968	-0.52
A_09_P004111	CG34388	CG34388 gene product from transcript CG34388-RC	FBgn0085417	FBtr0112629	NM_001170137	5740700	-0.52
A_09_P008406	CG4945	CG4945 gene product from transcript CG4945-RA	FBgn0034137	FBtr0087100	NM_176203	36850	-0.52
A_09_P010921	N	Notch	FBgn0004647	FBtr0070507	NM_057511	31293	-0.52
A_09_P020211	CG10399	CG10399 gene product from transcript CG10399-RA	FBgn0031877	FBtr0079351	NM_135245	33978	-0.52
A_09_P020286	CG4502	CG4502 gene product from transcript CG4502-RA	FBgn0031896	FBtr0079417	NM_135259	34002	-0.52
A_09_P021831	CG43129	CG43129 gene product from transcript CG43129-RE	FBgn0262599	FBtr0332027	NM_001273437	34502	-0.52
A_09_P023241	CG17323	CG17323 gene product from transcript CG17323-RD	FBgn0032713	FBtr0081104	NM_001259153	35138	-0.52
A_09_P025216	rgr	regular	FBgn0033310	FBtr0339354		35843	-0.52
A_09_P032636	Spred	Sprouty-related protein with EVH-1 domain	FBgn0020767	FBtr0087468	NM_137144	36643	-0.52
A_09_P038871	RpL37a	Ribosomal protein L37a	FBgn0030616	FBtr0074027	NM_132777	32446	-0.52
A_09_P050391	Eip74EF	Ecdysone-induced protein 74EF	FBgn0000567	FBtr0075202	NM_001259887	39962	-0.52
A_09_P169705			Dm.29142	RE16568			-0.52
A_09_P179095	CG5919	CG5919 gene product from transcript CG5919-RA	FBgn0038876	FBtr0300616	NM_001170202	42526	-0.52
A_09_P184975				TC244508			-0.52
A_09_P194495				TC242218			-0.52
A_09_P220255				TC256690			-0.52
A_09_P224905				TC255473			-0.52
A_09_P019496	Cyp28d2	CG6081 gene product from transcript CG6081-RA	FBgn0031688	FBtr0079061	NM_135067	33748	-0.51
A_09_P036216	dpr16	CG12591 gene product from transcript CG12591-RA	FBgn0037295	FBtr0078772	NM_001043212	40619	-0.51
A_09_P063881	CG18661	CG18661 gene product from transcript CG18661-RA	FBgn0040964	FBtr0079763	NM_144305	50438	-0.51
A_09_P077696	cry	cryptochrome	FBgn0025680	FBtr0083736	NM_169852	42305	-0.51
A_09_P116580	foxo	forkhead box, sub-group O	FBgn0038197	FBtr0082886	NM_206483	41709	-0.51
A_09_P130660	Tre1	Trapped in endoderm 1	FBgn0046687	FBtr0070848	NM_080053	140439	-0.51
A_09_P146500	alpha-Man-I	alpha Mannosidase I	FBgn0259170	FBtr0299633	NM_167224	31957	-0.51
A_09_P180460	blow	blown fuse	FBgn0004133	FBtr0088952	NM_165542	35694	-0.51
A_09_P192395	Rh50	CG7499 gene product from transcript CG7499-RB	FBgn0028699	FBtr0331423	NM_001274505	38589	-0.51
A_09_P202750				TC247727			-0.51
A_09_P209190	Uhg2	U snoRNA host gene 2	Dm.38290	NR_073751	NR_073751	3772246	-0.51
A_09_P212865	path	pathetic	FBgn0036007	FBtr0333864	NM_001274705	39106	-0.51
A_09_P221955	Ilp6	Insulin-like peptide 6	FBgn0044047	FBtr0070406	NM_130644	31220	-0.51
A_09_P018911	CG9663	CG9663 gene product from transcript CG9663-RA	FBgn0031516	FBtr0077604	NM_134916	33541	-0.5
A_09_P024501	CG3409	CG3409 gene product from transcript CG3409-RB	FBgn0033095	FBtr0086140	NM_136386	35578	-0.5
A_09_P027411	CG11406	CG11406 gene product from transcript CG11406-RB	FBgn0034990	FBtr0072276	NM_001169819	37877	-0.5
A_09_P034156	CG5535	CG5535 gene product from transcript CG5535-RC	FBgn0036764	FBtr0075159	NM_168753	39990	-0.5
A_09_P037601	CG15201	CG15201 gene product from transcript CG15201-RA	FBgn0030272	FBtr0073439	NM_132463	32053	-0.5
A_09_P046846			Dm.5517	IP03252			-0.5
A_09_P054361	Bet3	CG3911 gene product from transcript CG3911-RA	FBgn0260859	FBtr0089879	NM_140055	39090	-0.5
A_09_P078711	CG5704	CG5704 gene product from transcript CG5704-RA	FBgn0026570	FBtr0072915	NM_143811	48613	-0.5
A_09_P101260	CG42562	CG42562 gene product from transcript CG42562-RA	FBgn0260764	FBtr0301266	NM_137401	37008	-0.5
A_09_P220985	CG17333	CG17333 gene product from transcript CG17333-RA	FBgn0030239	FBtr0073379	NM_132428	32013	-0.5
A_09_P006796	CG8490	CG8490 gene product from transcript CG8490-RA	FBgn0033715	FBtr0087899	NM_136918	36338	-0.49
A_09_P015731	CG32521	CG32521 gene product from transcript CG32521-RA	FBgn0052521	FBtr0077235	NM_167735	33098	-0.49
A_09_P037431	CG15211	CG15211 gene product from transcript CG15211-RC	FBgn0030234	FBtr0112976	NM_001103476	32006	-0.49
A_09_P048636	Tpi	Triose phosphate isomerase	FBgn0086355	FBtr0085582	NM_176587	43582	-0.49
A_09_P048701	poly	CG9829 gene product from transcript CG9829-RB	FBgn0086371	FBtr0082772	NM_079619	41641	-0.49
A_09_P062511	Ugt86De	CG6653 gene product from transcript CG6653-RA	FBgn0040255	FBtr0082376	NM_144366	53506	-0.49
A_09_P064471	Adk3	Adenylate kinase-3	FBgn0042094	FBtr0082330	NM_079588	41318	-0.49
A_09_P067916	CG9657	CG9657 gene product from transcript CG9657-RA	FBgn0029950	FBtr0071057	NM_132169	31674	-0.49
A_09_P073661	Tpc1	Thiamine pyrophosphate carrier protein 1	FBgn0037852	FBtr0082333	NM_169372	41316	-0.49
A_09_P080046	Akap200	A kinase anchor protein 200	FBgn0027932	FBtr0079667	NM_175984	34170	-0.49
A_09_P114475	CG40498	CG40498 gene product from transcript CG40498-RF	FBgn0069969	FBtr0308892	NM_001110874	3354890	-0.49
A_09_P190640	myo	myoglianin	FBgn0026199	FBtr0089094	NM_166787	43811	-0.49
A_09_P212760	eIF-5A	CG3186 gene product from transcript CG3186-RA	FBgn0034967	FBtr0072173	NM_138034	37846	-0.49
A_09_P005261	rl	rolled	FBgn0003256	FBtr0329920	NM_001110878	3354888	-0.48
A_09_P012366	htl	heartless	FBgn0010389	FBtr0083548	NM_079670	42160	-0.48
A_09_P016461	HIP	Hsc/Hsp70-interacting protein	FBgn0260484	FBtr0070600	NM_130718	318211	-0.48
A_09_P027141	CG5554	CG5554 gene product from transcript CG5554-RA	FBgn0034914	FBtr0072126	NM_137994	37775	-0.48
A_09_P034541	CG9629	CG9629 gene product from transcript CG9629-RA	FBgn0036857	FBtr0075017	NM_140842	40097	-0.48
A_09_P040636	CG14231	CG14231 gene product from transcript CG14231-RB	FBgn0031060	FBtr0074814	NM_134503	32982	-0.48
A_09_P057616	CG30094	CG30094 gene product from transcript CG30094-RA	FBgn0050094	FBtr0087233	NM_166149	246452	-0.48
A_09_P061791	CG1971	CG1971 gene product from transcript CG1971-RA	FBgn0039881	FBtr0085847	NM_143643	43755	-0.48
A_09_P062056	CG13865	CG13865 gene product from transcript CG13865-RA	FBgn0039965	FBtr0111192	NM_001042859	3355158	-0.48
A_09_P066461	SoxN	SoxNeuro	FBgn0029123	FBtr0079733	NM_001273340	44275	-0.48
A_09_P068191	slpr	slipper	FBgn0030018	FBtr0071184	NM_001201629	44111	-0.48
A_09_P068421	CG7766	CG7766 gene product from transcript CG7766-RC	FBgn0030087	FBtr0071352	NM_001258659	31839	-0.48
A_09_P071941	CG6073	CG6073 gene product from transcript CG6073-RA	FBgn0039417	FBtr0085003	NM_001260384	43180	-0.48
A_09_P073852	PGRP-LB	Peptidoglycan recognition protein LB	FBgn0037906	FBtr0082398	NM_169393	41379	-0.48
A_09_P090460	CG42613	CG42613 gene product from transcript CG42613-RE	FBgn0261262	FBtr0304688	NM_169844	42269	-0.48
A_09_P115120	CG8498	CG8498 gene product from transcript CG8498-RA	FBgn0031992	FBtr0079640	NM_135343	34111	-0.48
A_09_P160475			Dm.33779	BG633308			-0.48
A_09_P166580	Tapdelta	Translocon-associated protein delta	FBgn0021795	FBtr0088153	NM_136835	45680	-0.48
A_09_P173640			Dm.32164	CB305292			-0.48
A_09_P175500			Dm.32845	CO194451			-0.48
A_09_P176965	alpha-Est9	alpha-Esterase-9	FBgn0015577	FBtr0302354	NM_169187	40897	-0.48
A_09_P187770							-0.48
A_09_P201775				TC237923			-0.48
A_09_P202040	sesB	stress-sensitive B	FBgn0003360	FBtr0073422	NM_167246	32007	-0.48
A_09_P222670				TC240803			-0.48
A_09_P004066	Shroom	CG34379 gene product from transcript CG34379-RD	FBgn0085408	FBtr0112614	NM_001103837	36592	-0.47
A_09_P010636	GlyP	Glycogen phosphorylase	FBgn0004507	FBtr0077828	NM_001032048	33386	-0.47
A_09_P022861	CG31743	CG31743 gene product from transcript CG31743-RA	FBgn0032618	FBtr0080947	NM_001103699	326156	-0.47
A_09_P065156	CG17841	CG17841 gene product from transcript CG17841-RA	FBgn0028480	FBtr0071444	NM_132394	31965	-0.47
A_09_P068826	CG18600	CG18600 gene product from transcript CG18600-RA	FBgn0038601	FBtr0083594	NM_142451	42201	-0.47
A_09_P070521	CG6726	CG6726 gene product from transcript CG6726-RB	FBgn0039049	FBtr0084349	NM_142863	42728	-0.47
A_09_P073121	CG8312	CG8312 gene product from transcript CG8312-RA	FBgn0037720	FBtr0082075	NM_141661	41163	-0.47
A_09_P078276	par-1	CG8201 gene product from transcript CG8201-RV	FBgn0260934	FBtr0086450	NM_001169737	2768852	-0.47
A_09_P078481	Rgl	Ral guanine nucleotide exchange factor	FBgn0026376	FBtr0075793	NM_001274885	44115	-0.47
A_09_P107060	Tab2	TAK1-associated binding protein 2	FBgn0086358	FBtr0305333	NM_001259488	37216	-0.47
A_09_P132575			Dm.847	RE33588			-0.47
A_09_P146070				TC243864			-0.47
A_09_P190580	RpS10b	Ribosomal protein S10b	FBgn0261593	FBtr0308192	NM_001258829	32953	-0.47
A_09_P205845	NTPase	CG3059 gene product from transcript CG3059-RD	FBgn0024947	FBtr0077683	NM_058022	33495	-0.47
A_09_P212675	awd	abnormal wing discs	Dm.6904	EL869822		43739	-0.47
A_09_P000181	Vmat	Vesicular monoamine transporter	FBgn0260964	FBtr0091492	NM_001014525	3346192	-0.46
A_09_P006676	Hen1	CG12367 gene product from transcript CG12367-RA	FBgn0033686	FBtr0087984	NM_136888	36301	-0.46
A_09_P008206	CG8435	CG8435 gene product from transcript CG8435-RA	FBgn0034084	FBtr0087249	NM_137248	36789	-0.46
A_09_P017976	Spp	Signal peptide protease	FBgn0031260	FBtr0078080	NM_078720	33227	-0.46
A_09_P020026	CG9547	CG9547 gene product from transcript CG9547-RA	FBgn0031824	FBtr0079263	NM_135196	33911	-0.46
A_09_P021901	Ast-C	Allatostatin C	FBgn0032336	FBtr0080234	NM_078818	34537	-0.46
A_09_P026676	CG13532	CG13532 gene product from transcript CG13532-RA	FBgn0034788	FBtr0071899	NM_137884	37632	-0.46
A_09_P031866	ND75	NADH:ubiquinone reductase 75kD subunit precursor	FBgn0017566	FBtr0071181	NM_078528	31762	-0.46
A_09_P039616	CG9104	CG9104 gene product from transcript CG9104-RA	FBgn0030800	FBtr0074348	NM_132946	32677	-0.46
A_09_P041981	Dip-C	Dipeptidase C	FBgn0000455	FBtr0082597	NM_141935	47769	-0.46
A_09_P045606	shot	short stop	FBgn0013733	FBtr0087621	NM_166019	36542	-0.46
A_09_P052821	CG13707	CG13707 gene product from transcript CG13707-RB	FBgn0035578	FBtr0308822	NM_001259704	38583	-0.46
A_09_P060766	beta4GalNAcTB	CG14517 gene product from transcript CG14517-RA	FBgn0039625	FBtr0085419	NM_143400	43425	-0.46
A_09_P063831				FBtr0344420			-0.46
A_09_P067461	CG6041	CG6041 gene product from transcript CG6041-RA	FBgn0029826	FBtr0070861	NM_132053	31527	-0.46
A_09_P070231	CG5377	CG5377 gene product from transcript CG5377-RA	FBgn0038974	FBtr0084293	NM_142795	42645	-0.46
A_09_P100560	HIP-R	Hsc/Hsp70-interacting protein related	FBgn0029676	FBtr0070598	NM_166988	31335	-0.46
A_09_P112880	Obp56h	Odorant-binding protein 56h	FBgn0034475	FBtr0302932	NM_001202050	37271	-0.46
A_09_P125465	Eip71CD	Ecdysone-induced protein 28/29kD	FBgn0000565	FBtr0075552	NM_168623	39675	-0.46
A_09_P217645	Pif1A	PFTAIRE-interacting factor 1A	FBgn0261015	FBtr0332500	NM_001170085	8674049	-0.46
A_09_P003371	CG42671	CG42671 gene product from transcript CG42671-RG	FBgn0261553	FBtr0304933	NM_001259786	39268	-0.45
A_09_P010401	Ptp10D	Protein tyrosine phosphatase 10D	FBgn0004370	FBtr0330393	NM_206691	32115	-0.45
A_09_P016846	CG33111	CG33111 gene product from transcript CG33111-RC	FBgn0053111	FBtr0084529	NM_176548	50068	-0.45
A_09_P019426	CG8891	CG8891 gene product from transcript CG8891-RA	FBgn0031663	FBtr0079048	NM_135046	33718	-0.45
A_09_P020371	CG5973	CG5973 gene product from transcript CG5973-RE	FBgn0031914	FBtr0079446	NM_001169430	34023	-0.45
A_09_P025041	CG18316	CG18316 gene product from transcript CG18316-RA	FBgn0033261	FBtr0088782	NM_136509	35781	-0.45
A_09_P031721	l(2)k10201	lethal (2) k10201	FBgn0016970	FBtr0088505	NM_176116	48373	-0.45
A_09_P049501	Snoo	Sno oncogene	FBgn0085450	FBtr0112717	NM_001103647	5740414	-0.45
A_09_P059981	CG31495	CG31495 gene product from transcript CG31495-RA	FBgn0051495	FBtr0082882	NM_169559	261626	-0.45
A_09_P069731	CG5621	CG5621 gene product from transcript CG5621-RA	FBgn0038840	FBtr0083978	NM_142670	42476	-0.45
A_09_P119025	Flo-2	Flotillin-2	FBgn0264078	FBtr0330216	NM_167416	32425	-0.45
A_09_P145815	bic	bicaudal	FBgn0000181	FBtr0087782	NM_057505	45827	-0.45
A_09_P151020	Irk2	Inwardly rectifying potassium channel 2	FBgn0039081	FBtr0084425	NM_142892	42770	-0.45
A_09_P176520	RhoGAP18B	CG42274 gene product from transcript CG42274-RC	FBgn0261461	FBtr0299624	NM_001144748	32898	-0.45
A_09_P189370	Bsg	Basigin	FBgn0261822	FBtr0079569	NM_164784	318841	-0.45
A_09_P204330	HP5	Heterochromatin protein 5	FBgn0030301	FBtr0073499	NM_132490	32090	-0.45
A_09_P204870				TC247944			-0.45
A_09_P217950	CG17186	CG17186 gene product from transcript CG17186-RA	FBgn0038741	FBtr0083858	NM_142582	42363	-0.45
A_09_P223800				TC247931			-0.45
A_09_P006261	CG7712	CG7712 gene product from transcript CG7712-RB	FBgn0033570	FBtr0088238	NM_001273948	36159	-0.44
A_09_P011056	mdy	midway	FBgn0004797	FBtr0080917	NM_165195	44887	-0.44
A_09_P013816	CG31814	CG31814 gene product from transcript CG31814-RA	FBgn0051814	FBtr0080580	NM_165049	318958	-0.44
A_09_P015571	Atox1	CG32446 gene product from transcript CG32446-RA	FBgn0052446	FBtr0078426	NM_001275255	326216	-0.44
A_09_P016026			FBgn0265416	FBtr0339702	NM_167371		-0.44
A_09_P023466	CG10195	CG10195 gene product from transcript CG10195-RC	FBgn0032787	FBtr0332318	NM_001273654	35228	-0.44
A_09_P027046	St3	Sulfotransferase 3	FBgn0265052	FBtr0336680	NM_001274226	37743	-0.44
A_09_P062576	SP1029	CG11956 gene product from transcript CG11956-RA	FBgn0263236	FBtr0085399	NM_170405	53473	-0.44
A_09_P091190	l(3)neo38	lethal (3) neo38	FBgn0265276	FBtr0305186	NM_001260136	41423	-0.44
A_09_P129255			Dm.15826	AF544244			-0.44
A_09_P129345	CG30109	CG30109 gene product from transcript CG30109-RA	FBgn0050109	FBtr0340271	NM_166244	246461	-0.44
A_09_P134575				TC253793			-0.44
A_09_P162125			Dm.34403	BP553849			-0.44
A_09_P181005	CG42613	CG42613 gene product from transcript CG42613-RE	FBgn0261262	FBtr0304688	NM_169844	42269	-0.44
A_09_P187940				TC242711			-0.44
A_09_P206185	CG8331	CG8331 gene product from transcript CG8331-RD	FBgn0033906	FBtr0302451	NM_001201997	36569	-0.44
A_09_P008326			Dm.19941	LD13649			-0.43
A_09_P016991	CG33170	CG33170 gene product from transcript CG33170-RB	FBgn0053170	FBtr0089836	NM_176391	326267	-0.43
A_09_P027201	CG2812	CG2812 gene product from transcript CG2812-RA	FBgn0034931	FBtr0072140	NM_138006	37801	-0.43
A_09_P029831	alien	CG9556 gene product from transcript CG9556-RD	FBgn0013746	FBtr0079780	NM_164843	34225	-0.43
A_09_P037281	CG2974	CG2974 gene product from transcript CG2974-RB	FBgn0030178	FBtr0290234	NM_132376	31944	-0.43
A_09_P039421	Anxb11	Annexin B11	FBgn0030749	FBtr0074303	NM_167519	32612	-0.43
A_09_P040631	CG14229	CG14229 gene product from transcript CG14229-RB	FBgn0031059	FBtr0074753	NM_134502	32980	-0.43
A_09_P055736	CG10133	CG10133 gene product from transcript CG10133-RA	FBgn0036366	FBtr0075825	NM_140394	39514	-0.43
A_09_P103020	CG42748	CG42748 gene product from transcript CG42748-RJ	FBgn0261802	FBtr0303274	NM_001103719	35442	-0.43
A_09_P163950	COX3	cytochrome c oxidase subunit III	FBgn0013676	FBtr0100868		192471	-0.43
A_09_P186735	CG3634	CG3634 gene product from transcript CG3634-RA	FBgn0037026	FBtr0078272	NM_141003	40301	-0.43
A_09_P191020			FBgn0265416	FBtr0339703			-0.43
A_09_P191590	CG3534	CG3534 gene product from transcript CG3534-RA	FBgn0038463	FBtr0083370	NM_142325	42047	-0.43
A_09_P005771	CG1902	CG1902 gene product from transcript CG1902-RA	FBgn0033434	FBtr0088532	NM_165689	35993	-0.42
A_09_P014596	CG32104	CG32104 gene product from transcript CG32104-RB	FBgn0052104	FBtr0075986	NM_140316	39413	-0.42
A_09_P014851	NUCB1	CG32190 gene product from transcript CG32190-RA	FBgn0052190	FBtr0075171	NM_140751	39978	-0.42
A_09_P018446	CG10874	CG10874 gene product from transcript CG10874-RB	FBgn0031395	FBtr0077848	NM_001272982	33394	-0.42
A_09_P030436	Hydr2	alpha/beta hydrolase2	FBgn0014906	FBtr0077576	NM_001258923	33532	-0.42
A_09_P042336	Fas2	Fasciclin 2	FBgn0000635	FBtr0070665	NM_001272307	31364	-0.42
A_09_P067666	CG3226	CG3226 gene product from transcript CG3226-RA	FBgn0029882	FBtr0070993	NM_132104	31597	-0.42
A_09_P068801	CG7146	CG7146 gene product from transcript CG7146-RA	FBgn0038593	FBtr0083601	NM_142445	42192	-0.42
A_09_P070601	CG13827	CG13827 gene product from transcript CG13827-RA	FBgn0039068	FBtr0084376	NM_142880	42751	-0.42
A_09_P137610	Gas8	Growth arrest specific protein 8	FBgn0029667	FBtr0070589	NM_130709	31321	-0.42
A_09_P161585			Dm.34258	CO296286			-0.42
A_09_P164805							-0.42
A_09_P203800	MtnA	Metallothionein A	FBgn0002868	FBtr0334686	NM_001275509	41202	-0.42
A_09_P216305	Sod3	Superoxide dismutase 3	FBgn0033631	FBtr0339489	NM_001043071	36232	-0.42
A_09_P224725	scyl	scylla	FBgn0041094	FBtr0076168	NM_140199	39270	-0.42
A_09_P018676	CG9960	CG9960 gene product from transcript CG9960-RA	FBgn0031454	FBtr0100383	NM_001032050	3771966	-0.41
A_09_P023301	CG10639	CG10639 gene product from transcript CG10639-RA	FBgn0032729	FBtr0081186	NM_136079	35156	-0.41
A_09_P031351	apt	apontic	FBgn0015903	FBtr0072070	NM_057832	37734	-0.41
A_09_P033351	CG5895	CG5895 gene product from transcript CG5895-RA	FBgn0036560	FBtr0075437	NM_140571	39752	-0.41
A_09_P037821	FucT6	alpha1,6-fucosyltransferase	FBgn0030327	FBtr0073620	NM_132512	32122	-0.41
A_09_P050991	Cap-H2	Chromosome associated protein H2	FBgn0037831	FBtr0301310	NM_141757	41289	-0.41
A_09_P056456	CG17026	CG17026 gene product from transcript CG17026-RA	FBgn0036550	FBtr0075513	NM_140563	39739	-0.41
A_09_P067436	CG12236	CG12236 gene product from transcript CG12236-RA	FBgn0029822	FBtr0070825	NM_167054	31523	-0.41
A_09_P069346	Arc42	CG4703 gene product from transcript CG4703-RA	FBgn0038742	FBtr0083817	NM_142583	42364	-0.41
A_09_P069671	CG17270	CG17270 gene product from transcript CG17270-RA	FBgn0038828	FBtr0083994	NM_142658	42462	-0.41
A_09_P070776	CG10219	CG10219 gene product from transcript CG10219-RA	FBgn0039112	FBtr0084466	NM_142924	42808	-0.41
A_09_P070966	mRpS24	mitochondrial ribosomal protein S24	Dm.13062	BI622789		42870	-0.41
A_09_P079236	Gfat1	Glutamine:fructose-6-phosphate aminotransferase 1	FBgn0027341	FBtr0113694	NM_001015159	3354921	-0.41
A_09_P135800			Dm.15450	LD13887			-0.41
A_09_P150015	CG5482	CG5482 gene product from transcript CG5482-RA	FBgn0034368	FBtr0340394	NM_137509	37144	-0.41
A_09_P165177	RpS14a	Ribosomal protein S14a	FBgn0004403	FBtr0071094	NM_080145	47218	-0.41
A_09_P198655	Pglym78	Phosphoglyceromutase	FBgn0014869	FBtr0085384	NM_079822	43447	-0.41
A_09_P205325	kek1	kekkon-1	FBgn0015399	FBtr0332210	NM_078835	34688	-0.41
A_09_P207760							-0.41
A_09_P003721	CG34310	CG34310 gene product from transcript CG34310-RC	FBgn0085339	FBtr0112506	NM_001103633	5740536	-0.4
A_09_P009191	CG5482	CG5482 gene product from transcript CG5482-RA	FBgn0034368	FBtr0086661	NM_137509	37144	-0.4
A_09_P018216	CG5126	CG5126 gene product from transcript CG5126-RA	FBgn0031320	FBtr0077978	NM_134740	33306	-0.4
A_09_P019836	Fbw5	CG9144 gene product from transcript CG9144-RA	FBgn0031773	FBtr0079215	NM_135145	33854	-0.4
A_09_P020446	CG13796	CG13796 gene product from transcript CG13796-RD	FBgn0031939	FBtr0079503	NM_164766	34051	-0.4
A_09_P022166	CG6770	CG6770 gene product from transcript CG6770-RA	FBgn0032400	FBtr0080306	NM_135695	34621	-0.4
A_09_P024701	Dscam	Down syndrome cell adhesion molecule	FBgn0033159	FBtr0306767	NM_001259233	35652	-0.4
A_09_P029876	Cdk5	Cyclin-dependent kinase 5	FBgn0013762	FBtr0087350	NM_057732	36727	-0.4
A_09_P031706	Pino	Pinocchio	FBgn0016926	FBtr0077988	NM_001272925	33288	-0.4
A_09_P042521	Gapdh1	Glyceraldehyde 3 phosphate dehydrogenase 1	FBgn0001091	FBtr0088903	NM_080369	35728	-0.4
A_09_P045196	spt4	CG12372 gene product from transcript CG12372-RA	FBgn0028683	FBtr0087840	NM_136958	36387	-0.4
A_09_P054886	CG42671	CG42671 gene product from transcript CG42671-RG	FBgn0261553	FBtr0302697	NM_140197	39268	-0.4
A_09_P059381	CG31229	CG31229 gene product from transcript CG31229-RA	FBgn0051229	FBtr0083663	NM_169828	318636	-0.4
A_09_P063096	kappaB-Ras	CG1669 gene product from transcript CG1669-RB	FBgn0040513	FBtr0089002	NM_001273841	35667	-0.4
A_09_P074136	CG3313	CG3313 gene product from transcript CG3313-RB	FBgn0037980	FBtr0082555	NM_001275566	41460	-0.4
A_09_P115295	CG12942	CG12942 gene product from transcript CG12942-RA	FBgn0033569	FBtr0088236	NM_136784	36158	-0.4
A_09_P180975	Cyt-c-d	Cytochrome c distal	FBgn0086907	FBtr0080888	NM_057816	34995	-0.4
A_09_P186345				TC240471			-0.4
A_09_P003001	CG34163	CG34163 gene product from transcript CG34163-RA	FBgn0085192	FBtr0112354	NM_001103680	5740407	-0.39
A_09_P007821	Ciao1	CG12797 gene product from transcript CG12797-RA	FBgn0033972	FBtr0087460	NM_137152	36655	-0.39
A_09_P012871	fbl	fumble	FBgn0011205	FBtr0078187	NM_133434	46234	-0.39
A_09_P027896	pyx	pyrexia	FBgn0035113	FBtr0072524	NM_138171	38037	-0.39
A_09_P028681	CG1275	CG1275 gene product from transcript CG1275-RD	FBgn0035321	FBtr0072905	NM_167941	38286	-0.39
A_09_P043191	l(2)37Bb	lethal (2) 37Bb	FBgn0002021	FBtr0081177	NM_080530	49427	-0.39
A_09_P043631	mod(mdg4)	modifier of mdg4	FBgn0002781	FBtr0084065	NM_080197	49228	-0.39
A_09_P060106	CG31547	CG31547 gene product from transcript CG31547-RB	FBgn0051547	FBtr0078764	NM_169057	40663	-0.39
A_09_P066911	CG2941	CG2941 gene product from transcript CG2941-RA	FBgn0029686	FBtr0070613	NM_130730	31348	-0.39
A_09_P075481	Trissin	CG14871 gene product from transcript CG14871-RB	FBgn0038343	FBtr0334628	NM_001275676	41890	-0.39
A_09_P141780	mRpS24	mitochondrial ribosomal protein S24	FBgn0039159	FBtr0084577	NM_079752	42870	-0.39
A_09_P011061	fs(2)ltoPP43	female sterile (2) ltoPP43	FBgn0004811	FBtr0081316	NM_080201	49505	-0.38
A_09_P017906	CG11601	CG11601 gene product from transcript CG11601-RA	FBgn0031244	FBtr0078137	NM_134669	33197	-0.38
A_09_P019431	CG8892	CG8892 gene product from transcript CG8892-RC	FBgn0031664	FBtr0079045	NM_135047	33719	-0.38
A_09_P037536	CG1552	CG1552 gene product from transcript CG1552-RB	FBgn0030258	FBtr0073396	NM_132448	32035	-0.38
A_09_P038691	CG9413	CG9413 gene product from transcript CG9413-RA	FBgn0030574	FBtr0073944	NM_167411	32397	-0.38
A_09_P043891	nod	no distributive disjunction	FBgn0002948	FBtr0073516	NM_078570	32107	-0.38
A_09_P056166	Pex3	Peroxin 3	FBgn0036484	FBtr0075640	NM_140496	39652	-0.38
A_09_P073081	CG16789	CG16789 gene product from transcript CG16789-RA	FBgn0037712	FBtr0082071	NM_141653	41154	-0.38
A_09_P075276	CG6904	CG6904 gene product from transcript CG6904-RC	Dm.4414	FBtr0083036	NM_142165	41823	-0.38
A_09_P090995			Dm.5129	IP15884			-0.38
A_09_P123420	path	pathetic	FBgn0036007	FBtr0333864	NM_001274705	39106	-0.38
A_09_P130455	CG31855	CG31855 gene product from transcript CG31855-RB	FBgn0051855	FBtr0290000	NM_001144350	318983	-0.38
A_09_P137445			Dm.3478	GH10945			-0.38
A_09_P168705			Dm.20924	JV210489			-0.38
A_09_P177645	dally	division abnormally delayed	FBgn0263930	FBtr0076583	NM_079259	39013	-0.38
A_09_P179810	CG42340	CG42340 gene product from transcript CG42340-RD	FBgn0259242	FBtr0331297	NM_132093	7354472	-0.38
A_09_P213550			Dm.13906	HL01468			-0.38
A_09_P214120	CG13830	CG13830 gene product from transcript CG13830-RD	FBgn0039054	FBtr0302022	NM_001170224	42733	-0.38
A_09_P017683	dpr7	CG33481 gene product from transcript CG33481-RF	FBgn0053481	FBtr0334409	NM_001103381	2768865	-0.37
A_09_P018991	sec5	CG8843 gene product from transcript CG8843-RA	FBgn0031537	FBtr0077519	NM_134936	33563	-0.37
A_09_P023206	CG10376	CG10376 gene product from transcript CG10376-RA	FBgn0032702	FBtr0081128	NM_136055	35126	-0.37
A_09_P032101	ttv	tout-velu	Dm.2966	FBtr0087495	NM_057883	36614	-0.37
A_09_P035356	CG10512	CG10512 gene product from transcript CG10512-RA	FBgn0037057	FBtr0078297	NM_141032	40339	-0.37
A_09_P040836	CG11710	CG11710 gene product from transcript CG11710-RA	FBgn0031115	FBtr0089642	NM_134549	33044	-0.37
A_09_P052571	CG14997	CG14997 gene product from transcript CG14997-RB	FBgn0035515	FBtr0073225	NM_168071	38514	-0.37
A_09_P052656	CG11342	CG11342 gene product from transcript CG11342-RA	FBgn0035537	FBtr0073338	NM_139639	38538	-0.37
A_09_P062016	Gpa2	Glycoprotein hormone alpha 2	FBgn0261386	FBtr0304153	NM_001110584	5740142	-0.37
A_09_P062731	TRAM	CG11642 gene product from transcript CG11642-RB	FBgn0040340	FBtr0070167	NM_166867	31042	-0.37
A_09_P064811	ns3	nucleostemin 3	Dm.4650	FBtr0070297	NM_130559	31097	-0.37
A_09_P067541	Efr	ER GDP-fucose transporter	FBgn0029849	FBtr0070875	NM_167062	31553	-0.37
A_09_P101025	CG30022	CG30022 gene product from transcript CG30022-RB	FBgn0050022	FBtr0289990	NM_165830	36233	-0.37
A_09_P135025	cact	cactus	FBgn0000250	FBtr0080845	NM_057594	34969	-0.37
A_09_P206625	lola	longitudinals lacking	FBgn0005630	FBtr0089365	NM_206083	44548	-0.37
A_09_P207185	Dh31-R1	Diuretic hormone 31 receptor 1	FBgn0052843	FBtr0330735	NM_001274021	36475	-0.37
A_09_P218960				TC252577			-0.37
A_09_P221830	CG32243	CG32243 gene product from transcript CG32243-RA	FBgn0052243	FBtr0073322	NM_168094	317935	-0.37
A_09_P007471	CG13344	CG13344 gene product from transcript CG13344-RA	FBgn0033884	FBtr0087586	NM_137071	36541	-0.36
A_09_P007716	CG12863	CG12863 gene product from transcript CG12863-RA	FBgn0033948	FBtr0087500	NM_137129	36623	-0.36
A_09_P009276	MFS15	Major Facilitator Superfamily Transporter 15	FBgn0034392	FBtr0086637	NM_166308	37168	-0.36
A_09_P012686	l(2)06225	lethal (2) 06225	FBgn0010612	FBtr0080167	NM_001042888	46069	-0.36
A_09_P014326	Fhos	CG42610 gene product from transcript CG42610-RI	Dm.1500	FBtr0333888	NM_001274670	39004	-0.36
A_09_P028771	CG16985	CG16985 gene product from transcript CG16985-RA	FBgn0035355	FBtr0072929	NM_139473	38323	-0.36
A_09_P036776	SmD2	Small ribonucleoprotein particle protein SmD2	FBgn0261789	FBtr0081737	NM_141388	40781	-0.36
A_09_P038511	CG11134	CG11134 gene product from transcript CG11134-RB	FBgn0030518	FBtr0073818	NM_001272601	32334	-0.36
A_09_P041186	Adh	Alcohol dehydrogenase	FBgn0000055	FBtr0100591	NM_001032098	3771877	-0.36
A_09_P044791	smo	smoothened	FBgn0003444	FBtr0078129	NM_078719	33196	-0.36
A_09_P044796	sn	singed	FBgn0003447	FBtr0071102	NM_167143	31717	-0.36
A_09_P055366	GRHRII	CG10698 gene product from transcript CG10698-RA	FBgn0036278	FBtr0075989	NM_001274826	39409	-0.36
A_09_P061831	CG1674	CG1674 gene product from transcript CG1674-RB	FBgn0039897	FBtr0089116	NM_001258485	43780	-0.36
A_09_P062436	dyn-p25	dynactin-subunit-p25	FBgn0040228	FBtr0080693	NM_165097	34873	-0.36
A_09_P069601	CG16953	CG16953 gene product from transcript CG16953-RB	FBgn0038809	FBtr0300803	NM_142640	42437	-0.36
A_09_P078581	Nipped-B	CG17704 gene product from transcript CG17704-RG	FBgn0026401	FBtr0111119	NM_001273774	3355136	-0.36
A_09_P079981	CAH1	Carbonic anhydrase 1	FBgn0027844	FBtr0080539	NM_078837	34786	-0.36
A_09_P120705	CG1552	CG1552 gene product from transcript CG1552-RB	FBgn0030258	FBtr0073396	NM_132448	32035	-0.36
A_09_P135040	ND75	NADH:ubiquinone reductase 75kD subunit precursor	FBgn0017566	FBtr0071180	NM_078528	31762	-0.36
A_09_P144345	bel	belle	FBgn0263231	FBtr0334319	NM_001275450	45826	-0.36
A_09_P153320	Herp	Homocysteine-induced endoplasmic reticulum protein	FBgn0031950	FBtr0343403	NM_164772	34065	-0.36
A_09_P173370			Dm.32074	GH14618			-0.36
A_09_P174100	Past1	Putative Achaete Scute Target 1	FBgn0016693	FBtr0082655	NM_079608	41569	-0.36
A_09_P178130				TC236348			-0.36
A_09_P194210	CG34449	CG34449 gene product from transcript CG34449-RA	FBgn0085478	FBtr0308591		31887	-0.36
A_09_P020321	Wnt10	Wnt oncogene analog 10	FBgn0031903	FBtr0303207	NM_135265	34011	-0.35
A_09_P033636	CG4729	CG4729 gene product from transcript CG4729-RA	FBgn0036623	FBtr0075418	NM_001259864	39820	-0.35
A_09_P034406	RpL26	Ribosomal protein L26	FBgn0036825	FBtr0075066	NM_140813	40060	-0.35
A_09_P037706	Sk1	Sphingosine kinase 1	FBgn0030300	FBtr0073497	NM_132489	32089	-0.35
A_09_P045076	Rapgap1	CG44086 gene product from transcript CG44086-RH	FBgn0264895	FBtr0334847	NM_001014478	34032	-0.35
A_09_P049211	CG33303	CG33303 gene product from transcript CG33303-RB	FBgn0053303	FBtr0080052	NM_205958	2768916	-0.35
A_09_P049266	Evi5	CG11727 gene product from transcript CG11727-RA	FBgn0262740	FBtr0073547	NM_167285	32088	-0.35
A_09_P053376	CG9953	CG9953 gene product from transcript CG9953-RA	FBgn0035726	FBtr0076898	NM_139810	38763	-0.35
A_09_P058426	CG30424	CG30424 gene product from transcript CG30424-RB	FBgn0050424	FBtr0113377	NM_001103985	246606	-0.35
A_09_P071511	RpS27	Ribosomal protein S27	FBgn0039300	FBtr0084868	NM_143102	43039	-0.35
A_09_P072676	Cks85A	Cyclin-dependent kinase subunit 85A	FBgn0037613	FBtr0081949	NM_001260063	41034	-0.35
A_09_P077366	Fpps	Farnesyl pyrophosphate synthase	FBgn0025373	FBtr0088170	NM_058032	36209	-0.35
A_09_P104860	CG11652	CG11652 gene product from transcript CG11652-RA	FBgn0036194	FBtr0076131	NM_168471	39317	-0.35
A_09_P108796	Mi-2	CG8103 gene product from transcript CG8103-RA	FBgn0262519	FBtr0074919	NM_140897	40170	-0.35
A_09_P131640	GlcAT-S	CG3881 gene product from transcript CG3881-RA	FBgn0032135	FBtr0079842	NM_135459	34282	-0.35
A_09_P138405	NUCB1	CG32190 gene product from transcript CG32190-RA	FBgn0052190	FBtr0075171	NM_140751	39978	-0.35
A_09_P144420	shg	shotgun	FBgn0003391	FBtr0071546		37386	-0.35
A_09_P195605				U11691			-0.35
A_09_P205480				TC249645			-0.35
A_09_P221685	Elongin-B	Elongin B	FBgn0023212	FBtr0083947	NM_079692	42435	-0.35
A_09_P223400	RpS10b	Ribosomal protein S10b	FBgn0261593	FBtr0308192	NM_001258829	32953	-0.35
A_09_P225310							-0.35
A_09_P008691	Tes	Testin ortholog	FBgn0034223	FBtr0086954	NM_137371	36965	-0.34
A_09_P010181	blow	blown fuse	FBgn0004133	FBtr0088952	NM_165542	35694	-0.34
A_09_P010621	RpIII128	RNA polymerase III 128kD subunit	FBgn0004463	FBtr0087977	NM_078982	36289	-0.34
A_09_P013526	CG31717	CG31717 gene product from transcript CG31717-RA	FBgn0051717	FBtr0079977	NM_164902	318911	-0.34
A_09_P030181	CG4278	CG4278 gene product from transcript CG4278-RA	FBgn0014092	FBtr0080834	NM_135946	34970	-0.34
A_09_P034141	MED19	Mediator complex subunit 19	FBgn0036761	FBtr0075160	NM_140759	39987	-0.34
A_09_P064751	Chrac-14	CG13399 gene product from transcript CG13399-RA	FBgn0043002	FBtr0100268	NM_057298	3772329	-0.34
A_09_P067611	CG3446	CG3446 gene product from transcript CG3446-RA	FBgn0029868	FBtr0070924	NM_132090	31578	-0.34
A_09_P075516	CG6045	CG6045 gene product from transcript CG6045-RA	FBgn0038349	FBtr0083151	NM_142220	41896	-0.34
A_09_P076091	Det	Deterin	FBgn0264291	FBtr0083408	NM_142351	42077	-0.34
A_09_P111475	CG4074	CG4074 gene product from transcript CG4074-RA	FBgn0037017	FBtr0078280	NM_140992	40290	-0.34
A_09_P116010	CG18643	CG18643 gene product from transcript CG18643-RB	FBgn0037898	FBtr0339374	NM_141815	41371	-0.34
A_09_P161480	CG42593	CG42593 gene product from transcript CG42593-RA	FBgn0260970	FBtr0301748	NM_001272388	31713	-0.34
A_09_P174110			Dm.2002	JV225472			-0.34
A_09_P191905				TC234722			-0.34
A_09_P207430	CG5385	CG5385 gene product from transcript CG5385-RA	FBgn0032215	FBtr0080062	NM_135532	34386	-0.34
A_09_P219495	CG9172	CG9172 gene product from transcript CG9172-RA	FBgn0030718	FBtr0340417		32565	-0.34
A_09_P002191	Mitf	CG43369 gene product from transcript CG43369-RA	FBgn0263112	FBtr0307328	NM_001258507	3885647	-0.33
A_09_P010926	svr	silver	FBgn0004648	FBtr0290017	NM_001144669	30998	-0.33
A_09_P018346	CG17646	CG17646 gene product from transcript CG17646-RB	FBgn0264494	FBtr0077886	NM_134774	33354	-0.33
A_09_P023091	CG7200	CG7200 gene product from transcript CG7200-RA	FBgn0032671	FBtr0081062	NM_136026	35089	-0.33
A_09_P043901	Nrg	Neuroglian	FBgn0264975	FBtr0071208	NM_001272407	31792	-0.33
A_09_P043991	pbl	pebble	FBgn0003041	FBtr0076772	NM_079241	38879	-0.33
A_09_P044056	Pgi	Phosphoglucose isomerase	FBgn0003074	FBtr0088679	NM_078939	35886	-0.33
A_09_P050186	Aldh-III	Aldehyde dehydrogenase type III	FBgn0010548	FBtr0300481	NM_165531	45398	-0.33
A_09_P050676				RH25742			-0.33
A_09_P058681	CG30499	CG30499 gene product from transcript CG30499-RA	FBgn0050499	FBtr0088954	NM_136454	35692	-0.33
A_09_P065031	Kr-h2	Kruppel homolog 2	Dm.323	FBtr0079192	NM_078766	33859	-0.33
A_09_P071391	CG11790	CG11790 gene product from transcript CG11790-RB	FBgn0039265	FBtr0084761	NM_170192	42999	-0.33
A_09_P071566	CG10514	CG10514 gene product from transcript CG10514-RA	FBgn0039312	FBtr0084864	NM_143114	43052	-0.33
A_09_P076851	Picot	CG8098 gene product from transcript CG8098-RA	FBgn0024315	FBtr0087114	NM_137302	36865	-0.33
A_09_P105085	dally	division abnormally delayed	FBgn0263930	FBtr0305901	NM_001259756	39013	-0.33
A_09_P124085	CG1637	CG1637 gene product from transcript CG1637-RC	FBgn0030245	FBtr0073408		32019	-0.33
A_09_P126255				TC232122			-0.33
A_09_P134290	Ast	Allatostatin	FBgn0015591	FBtr0084744	NM_079765	42947	-0.33
A_09_P134335	debcl	death executioner Bcl-2 homologue	FBgn0029131	FBtr0086108	NM_176098	53585	-0.33
A_09_P178915				TC232752			-0.33
A_09_P189775			Dm.820	JV208958			-0.33
A_09_P193500	svr	silver	FBgn0004648	FBtr0070083	NM_080293	30998	-0.33
A_09_P203370	CG3939	CG3939 gene product from transcript CG3939-RA	FBgn0040396	FBtr0070508	NM_130692	31295	-0.33
A_09_P205225				TC246741			-0.33
A_09_P216280	GstT2	Glutathione S transferase T2	FBgn0050005	FBtr0088464	NM_165690	246386	-0.33
A_09_P222106	ND1	NADH dehydrogenase subunit 1	FBgn0013679	FBtr0100886		192473	-0.33
A_09_P014351	CG32038	CG32038 gene product from transcript CG32038-RA	Dm.15451	FBtr0076462	NM_168344	317833	-0.32
A_09_P020821	CG17294	CG17294 gene product from transcript CG17294-RA	FBgn0032032	FBtr0079651	NM_135375	34155	-0.32
A_09_P020841	CG13384	CG13384 gene product from transcript CG13384-RD	FBgn0032036	FBtr0079654	NM_164814	34160	-0.32
A_09_P026001	LSm1	CG4279 gene product from transcript CG4279-RA	FBgn0261067	FBtr0071628	NM_137715	37413	-0.32
A_09_P027876	CG13876	CG13876 gene product from transcript CG13876-RA	FBgn0035109	FBtr0072484	NM_138165	38031	-0.32
A_09_P029621	RpL11	Ribosomal protein L11	FBgn0013325	FBtr0086533	NM_057706	37235	-0.32
A_09_P032861	Inr-a	Inverse regulator a	FBgn0264962	FBtr0302294	NM_137155	36658	-0.32
A_09_P037486	CG1637	CG1637 gene product from transcript CG1637-RC	FBgn0030245	FBtr0073408	NM_167257	32019	-0.32
A_09_P037546	CG1537	CG1537 gene product from transcript CG1537-RA	FBgn0030260	FBtr0073394	NM_132450	32037	-0.32
A_09_P042626	Gs1	Glutamine synthetase 1	FBgn0001142	FBtr0078115	NM_001169368	33172	-0.32
A_09_P050611	CG33181	CG33181 gene product from transcript CG33181-RF	FBgn0053181	FBtr0113451	NM_001103438	318916	-0.32
A_09_P054026	ergic53	CG6822 gene product from transcript CG6822-RB	FBgn0035909	FBtr0076626	NM_080037	44679	-0.32
A_09_P073416	CG12817	CG12817 gene product from transcript CG12817-RB	FBgn0037798	FBtr0110952	NM_001043236	41250	-0.32
A_09_P077006	PRL-1	CG4993 gene product from transcript CG4993-RB	FBgn0024734	FBtr0080856	NM_001273558	34952	-0.32
A_09_P077041	DIP1	DISCO Interacting Protein 1	FBgn0024807	FBtr0301292	NM_001169344	43981	-0.32
A_09_P110785	RpS26	Ribosomal protein S26	FBgn0261597	FBtr0081090	NM_078871	35098	-0.32
A_09_P112325	CG11294	CG11294 gene product from transcript CG11294-RB	FBgn0030058	FBtr0071224	NM_132272	31807	-0.32
A_09_P117150	Cdk12	CG7597 gene product from transcript CG7597-RB	FBgn0037093	FBtr0078358	NM_141068	40385	-0.32
A_09_P123325	CG32407	CG32407 gene product from transcript CG32407-RA	FBgn0052407	FBtr0077032	NM_168147	38667	-0.32
A_09_P123400	Gmd	GDP-mannose 4,6-dehydratase	FBgn0031661	FBtr0079049	NM_135044	33716	-0.32
A_09_P129895	CG12948	CG12948 gene product from transcript CG12948-RA	FBgn0037739	FBtr0082167	NM_141679	41187	-0.32
A_09_P132880	cyc	cycle	FBgn0023094	FBtr0074924	NM_079444	40162	-0.32
A_09_P144705	CG9135	CG9135 gene product from transcript CG9135-RB	FBgn0031769	FBtr0343121		33850	-0.32
A_09_P151100	npf	neuropeptide F	FBgn0027109	FBtr0331686	NM_001275714	42018	-0.32
A_09_P161810	rdgA	retinal degeneration A	FBgn0261549	FBtr0333602	NM_001272438	31826	-0.32
A_09_P179130	Oda	Ornithine decarboxylase antizyme	FBgn0014184	FBtr0088014	NM_165864	36307	-0.32
A_09_P202705	Pif1A	PFTAIRE-interacting factor 1A	FBgn0261015	FBtr0332500	NM_001170085	8674049	-0.32
A_09_P007046	CG42663	CG42663 gene product from transcript CG42663-RB	FBgn0261545	FBtr0302645	NM_001201986	36403	-0.31
A_09_P011461	ewg	erect wing	FBgn0005427	FBtr0089441	NM_001258515	30975	-0.31
A_09_P012701	l(2)06496	lethal (2) 06496	FBgn0010622	FBtr0071985	NM_143779	46074	-0.31
A_09_P015421	corn	cornetto	FBgn0259173	FBtr0333375	NM_001274568	38786	-0.31
A_09_P039286	CG8931	CG8931 gene product from transcript CG8931-RA	FBgn0030717	FBtr0074134	NM_132868	32564	-0.31
A_09_P044221	pr	purple	FBgn0003141	FBtr0089395	NM_165319	35292	-0.31
A_09_P055291	RhoGAP68F	CG6811 gene product from transcript CG6811-RC	FBgn0036257	FBtr0075997	NM_001274815	39385	-0.31
A_09_P064311	dlp	dally-like	FBgn0041604	FBtr0075679	NM_079347	39596	-0.31
A_09_P066886	HIP-R	Hsc/Hsp70-interacting protein related	FBgn0029676	FBtr0070597	NM_166988	31335	-0.31
A_09_P068236	CG11190	CG11190 gene product from transcript CG11190-RA	FBgn0030035	FBtr0071175	NM_132247	31772	-0.31
A_09_P069101	Cyp12a4	CG6042 gene product from transcript CG6042-RA	FBgn0038681	FBtr0083731	NM_142526	42294	-0.31
A_09_P076601	CG17896	CG17896 gene product from transcript CG17896-RB	FBgn0023537	FBtr0070093	NM_166844	30995	-0.31
A_09_P076806	Srp54	CG4602 gene product from transcript CG4602-RA	FBgn0024285	FBtr0079875	NM_057999	34312	-0.31
A_09_P143475	CG3714	CG3714 gene product from transcript CG3714-RG	FBgn0031589	FBtr0077483	NM_164575	33626	-0.31
A_09_P220890	MED21	Mediator complex subunit 21	FBgn0040020	FBtr0113739	NM_001015224	3354977	-0.31
A_09_P001996	GstE2	Glutathione S transferase E2	FBgn0063498	FBtr0086670	NM_137480	37107	-0.3
A_09_P005141	CG40178	CG40178 gene product from transcript CG40178-RA	FBgn0058178	FBtr0333869	NM_001110946	3354941	-0.3
A_09_P005901	CG15863	CG15863 gene product from transcript CG15863-RA	FBgn0033467	FBtr0088441	NM_136694	36034	-0.3
A_09_P008246	CG15706	CG15706 gene product from transcript CG15706-RA	FBgn0034093	FBtr0087191	NM_137255	36799	-0.3
A_09_P014411	scramb1	scramblase 1	FBgn0052056	FBtr0076301	NM_140132	326186	-0.3
A_09_P017101	pen-2	presenilin enhancer	FBgn0053198	FBtr0089842	NM_176221	251430	-0.3
A_09_P017841	CG11455	CG11455 gene product from transcript CG11455-RG	FBgn0031228	FBtr0078118	NM_001272866	33179	-0.3
A_09_P019136	CG3714	CG3714 gene product from transcript CG3714-RG	FBgn0031589	FBtr0077483	NM_134974	33626	-0.3
A_09_P025786	CG11110	CG11110 gene product from transcript CG11110-RA	Dm.15796	JV226083		37337	-0.3
A_09_P032406	CtBP	C-terminal Binding Protein	FBgn0020496	FBtr0082701	NM_169490	41602	-0.3
A_09_P033286	Pp4-19C	Protein phosphatase 19C	FBgn0023177	FBtr0077325	NM_167703	45031	-0.3
A_09_P034826	CG7646	CG7646 gene product from transcript CG7646-RB	FBgn0036926	FBtr0074901	NM_176364	40187	-0.3
A_09_P042231	emc	extra macrochaetae	FBgn0000575	FBtr0072578	NM_079152	38091	-0.3
A_09_P054761	CG7888	CG7888 gene product from transcript CG7888-RC	FBgn0036116	FBtr0076200	NM_168434	39232	-0.3
A_09_P055131	CG11597	CG11597 gene product from transcript CG11597-RC	FBgn0036212	FBtr0110780	NM_001169952	39337	-0.3
A_09_P058811	Cog7	CG31040 gene product from transcript CG31040-RA	FBgn0051040	FBtr0085509	NM_143493	43547	-0.3
A_09_P060431	CG31683	CG31683 gene product from transcript CG31683-RA	FBgn0051683	FBtr0081365	NM_001273697	261623	-0.3
A_09_P061036	CG7598	CG7598 gene product from transcript CG7598-RA	FBgn0039689	FBtr0085473	NM_143461	43503	-0.3
A_09_P062466	c12.1	CG12135 gene product from transcript CG12135-RA	FBgn0040235	FBtr0071324	NM_144348	53435	-0.3
A_09_P068426	CG7039	CG7039 gene product from transcript CG7039-RA	FBgn0030088	FBtr0071293	NM_132298	31841	-0.3
A_09_P072231	gb	genderblind	FBgn0039487	FBtr0085132	NM_143279	43265	-0.3
A_09_P125070	Mkrn1	Makorin 1	FBgn0029152	FBtr0305331	NM_001259938	44131	-0.3
A_09_P135855	scramb1	scramblase 1	FBgn0052056	FBtr0076301	NM_140132	326186	-0.3
A_09_P137070	CG13698	CG13698 gene product from transcript CG13698-RB	FBgn0036773	FBtr0075137	NM_140770	40000	-0.3
A_09_P144170	ana	anachronism	FBgn0011746	FBtr0300501	NM_001169622	35913	-0.3
A_09_P144770	CG13707	CG13707 gene product from transcript CG13707-RB	FBgn0035578	FBtr0308822	NM_001259704	38583	-0.3
A_09_P161790							-0.3
A_09_P219720	Pgk	Phosphoglycerate kinase	FBgn0250906	FBtr0334162	NM_001273030	33461	-0.3
A_09_P008726	CG4866	CG4866 gene product from transcript CG4866-RA	FBgn0034232	FBtr0086940	NM_137380	36976	-0.29
A_09_P013516	Arp1	Actin-related protein 1	FBgn0011745	FBtr0082652	NM_079607	41566	-0.29
A_09_P019781	Tsp26A	Tetraspanin 26A	FBgn0031760	FBtr0113024	NM_001273190	33838	-0.29
A_09_P026671	CG13531	CG13531 gene product from transcript CG13531-RB	FBgn0034786	FBtr0071910	NM_137882	37627	-0.29
A_09_P030566	eIF-4E	Eukaryotic initiation factor 4E	FBgn0015218	FBtr0076489	NM_001274698	45525	-0.29
A_09_P032711	chb	chromosome bows	FBgn0021760	FBtr0089461	NM_079912	43901	-0.29
A_09_P034486	CG6812	CG6812 gene product from transcript CG6812-RA	FBgn0036843	FBtr0075025	NM_140829	40080	-0.29
A_09_P051776	lin19	lin-19-like	FBgn0015509	FBtr0088845	NM_165571	35742	-0.29
A_09_P055416	CG10681	CG10681 gene product from transcript CG10681-RB	FBgn0036291	FBtr0075957	NM_001274837	39425	-0.29
A_09_P064381	CG15107	CG15107 gene product from transcript CG15107-RA	FBgn0041702	FBtr0086600	NM_001274153	59128	-0.29
A_09_P069311	CG4662	CG4662 gene product from transcript CG4662-RB	FBgn0038735	FBtr0083814	NM_001275814	42357	-0.29
A_09_P071951							-0.29
A_09_P075636	CG3303	CG3303 gene product from transcript CG3303-RA	FBgn0038381	FBtr0083200	NM_142251	41931	-0.29
A_09_P076096	CG5285	CG5285 gene product from transcript CG5285-RA	FBgn0038490	FBtr0083409	NM_142352	42078	-0.29
A_09_P078746	CG9418	CG9418 gene product from transcript CG9418-RA	FBgn0026582	FBtr0071573	NM_137709	37407	-0.29
A_09_P104520	Nurf-38	Nucleosome remodeling factor - 38kD	FBgn0016687	FBtr0072343	NM_079125	37922	-0.29
A_09_P136505				TC253033			-0.29
A_09_P138175	Adk1	Adenylate kinase-1	FBgn0022709	FBtr0076017	NM_079314	39396	-0.29
A_09_P149425			Dm.3339	AT15050			-0.29
A_09_P160600	CG42340	CG42340 gene product from transcript CG42340-RD	FBgn0259242	FBtr0299863	NM_001144693	7354472	-0.29
A_09_P161155							-0.29
A_09_P166655	RpS15	Ribosomal protein S15	FBgn0034138	FBtr0087123	NM_137292	36851	-0.29
A_09_P209075	CR44030	ncRNA	Dm.24191	NR_073621	NR_073621	14462360	-0.29
A_09_P003151	CG34195	CG34195 gene product from transcript CG34195-RA	FBgn0085224	FBtr0112388	NM_001103890	37018	-0.28
A_09_P004461	CG34439	CG34439 gene product from transcript CG34439-RB	FBgn0085468	FBtr0112741	NM_001103826	5740593	-0.28
A_09_P008426	CG8311	CG8311 gene product from transcript CG8311-RA	FBgn0034141	FBtr0087121	NM_137295	36856	-0.28
A_09_P013641	CG31760	CG31760 gene product from transcript CG31760-RC	FBgn0051760	FBtr0331996	NM_164996	34642	-0.28
A_09_P015581	CG32448	CG32448 gene product from transcript CG32448-RC	FBgn0052448	FBtr0303248	NM_001202228	318032	-0.28
A_09_P020546	CG7231	CG7231 gene product from transcript CG7231-RE	FBgn0031968	FBtr0079531	NM_164776	34086	-0.28
A_09_P023446	CG9987	CG9987 gene product from transcript CG9987-RA	FBgn0032781	FBtr0081205	NM_136121	35220	-0.28
A_09_P025941	CG15653	CG15653 gene product from transcript CG15653-RA	FBgn0034578	FBtr0071545	NM_137696	37388	-0.28
A_09_P034271	star1	allatostatin C receptor 1	FBgn0036790	FBtr0089578	NM_140783	40020	-0.28
A_09_P034506	CG10424	CG10424 gene product from transcript CG10424-RA	FBgn0036848	FBtr0075033	NM_140833	40085	-0.28
A_09_P034796	RhoGDI	CG7823 gene product from transcript CG7823-RA	FBgn0036921	FBtr0074896	NM_140905	40179	-0.28
A_09_P053886	BI-1	Bax Inhibitor-1	FBgn0035871	FBtr0076712	NM_168262	38936	-0.28
A_09_P068306	CG11284	CG11284 gene product from transcript CG11284-RA	FBgn0030056	FBtr0071222	NM_132269	31804	-0.28
A_09_P072426	CG12428	CG12428 gene product from transcript CG12428-RB	FBgn0039543	FBtr0085240	NM_143326	43332	-0.28
A_09_P129045	CG32038	CG32038 gene product from transcript CG32038-RA	Dm.15451	FBtr0076462	NM_168344	317833	-0.28
A_09_P146215							-0.28
A_09_P148600				TC234966			-0.28
A_09_P148680	dpr7	CG33481 gene product from transcript CG33481-RF	FBgn0053481	FBtr0334409	NM_001103381	2768865	-0.28
A_09_P173255			Dm.32029	AA433212			-0.28
A_09_P178980	Exn	Ephexin	FBgn0261547	FBtr0302651	NM_001104160	39900	-0.28
A_09_P205195			Dm.38642	CO284474			-0.28
A_09_P208145	tj	traffic jam	FBgn0000964	FBtr0301669	NM_001273653	35227	-0.28
A_09_P214785	l(2)tid	lethal (2) tumorous imaginal discs	FBgn0002174	FBtr0306253	NM_001259554	48844	-0.28
A_09_P218560	blow	blown fuse	FBgn0004133	FBtr0088952	NM_165542	35694	-0.28
A_09_P009386	CG15111	CG15111 gene product from transcript CG15111-RB	FBgn0034419	FBtr0086580	NM_166328	37200	-0.27
A_09_P012066	Lac	Lachesin	FBgn0010238	FBtr0087933	NM_078989	36363	-0.27
A_09_P014906	CG32204	CG32204 gene product from transcript CG32204-RB	FBgn0052204	FBtr0113429	NM_001104171	317913	-0.27
A_09_P020836	l(2)k12914	lethal (2) k12914	FBgn0263852	FBtr0079719	NM_135378	34159	-0.27
A_09_P024201				TC250806			-0.27
A_09_P026436	CG13506	CG13506 gene product from transcript CG13506-RA	FBgn0034723	FBtr0071822	NM_137822	37556	-0.27
A_09_P033026	Adk1	Adenylate kinase-1	FBgn0022709	FBtr0076018	NM_079314	39396	-0.27
A_09_P033176	CRMP	Collapsin Response Mediator Protein	FBgn0023023	FBtr0089685	NM_169070	40675	-0.27
A_09_P033211	cyc	cycle	FBgn0023094	FBtr0074924	NM_079444	40162	-0.27
A_09_P034136	CG5567	CG5567 gene product from transcript CG5567-RA	FBgn0036760	FBtr0075161	NM_140758	39986	-0.27
A_09_P035731	CG11523	CG11523 gene product from transcript CG11523-RA	FBgn0037156	FBtr0078511	NM_141129	40458	-0.27
A_09_P038951	CG9164	CG9164 gene product from transcript CG9164-RC	FBgn0030634	FBtr0343351	NM_167440	32467	-0.27
A_09_P040361	CG7556	CG7556 gene product from transcript CG7556-RA	FBgn0030990	FBtr0074697	NM_133126	32902	-0.27
A_09_P044061	Pgk	Phosphoglycerate kinase	FBgn0250906	FBtr0077739	NM_001273030	33461	-0.27
A_09_P044621	sev	sevenless	FBgn0003366	FBtr0073393	NM_078559	32039	-0.27
A_09_P054866	GlcAT-P	CG6207 gene product from transcript CG6207-RE	FBgn0036144	FBtr0076189	NM_140191	39262	-0.27
A_09_P055501	CG10960	CG10960 gene product from transcript CG10960-RC	FBgn0036316	FBtr0075942	NM_140348	39458	-0.27
A_09_P073111	P58IPK	CG8286 gene product from transcript CG8286-RA	FBgn0037718	FBtr0082074	NM_141659	41161	-0.27
A_09_P073761	CG17184	CG17184 gene product from transcript CG17184-RB	FBgn0037884	FBtr0082364	NM_169381	41353	-0.27
A_09_P119920	gkt	glaikit	FBgn0260817	FBtr0077574	NM_078741	33530	-0.27
A_09_P120875	Prosbeta2	Proteasome beta2 subunit	FBgn0023174	FBtr0075629	NM_079352	39628	-0.27
A_09_P125215	alien	CG9556 gene product from transcript CG9556-RD	FBgn0013746	FBtr0079780	NM_164843	34225	-0.27
A_09_P127480	CG12768	CG12768 gene product from transcript CG12768-RD	FBgn0037206	FBtr0331398	NM_001275302	40513	-0.27
A_09_P143385	Nep3	Neprilysin 3	FBgn0031081	FBtr0307555	NM_001258847	33005	-0.27
A_09_P184435	CG17508	CG17508 gene product from transcript CG17508-RA	FBgn0039970	FBtr0307172	NM_001259212	49893	-0.27
A_09_P217795	CCHa1	CCHamide-1	FBgn0038199	FBtr0113232	NM_001104314	41711	-0.27
A_09_P007301	cbc	crowded by cid	FBgn0033842	FBtr0087701	NM_137032	36494	-0.26
A_09_P007866	CG10257	CG10257 gene product from transcript CG10257-RA	FBgn0033985	FBtr0087408	NM_137164	36671	-0.26
A_09_P017296	CG42271	CG42271 gene product from transcript CG42271-RC	FBgn0259166	FBtr0299615	NM_206711	2768892	-0.26
A_09_P021566	Mdh1	Malate dehydrogenase 1	FBgn0262782	FBtr0080050	NM_135550	34414	-0.26
A_09_P023161	CG10333	CG10333 gene product from transcript CG10333-RA	Dm.456	NM_136044	NM_136044	35112	-0.26
A_09_P031861	Nacalpha	Nascent polypeptide associated complex protein alpha subunit	FBgn0086904	FBtr0087858	NM_165950	36409	-0.26
A_09_P032746	Tapdelta	Translocon-associated protein delta	FBgn0021795	FBtr0088153	NM_136835	45680	-0.26
A_09_P032831	Pdsw	CG8844 gene product from transcript CG8844-RA	FBgn0021967	FBtr0077521	NM_164537	44228	-0.26
A_09_P072501	Gfr	CG9620 gene product from transcript CG9620-RA	FBgn0265351	FBtr0081863	NM_141525	40981	-0.26
A_09_P078791	Taz	Tafazzin	FBgn0026619	FBtr0087862	NM_001201987	36405	-0.26
A_09_P079491	CG11092	CG11092 gene product from transcript CG11092-RA	FBgn0027537	FBtr0073828	NM_132701	32350	-0.26
A_09_P110630	Pex19	Peroxin 19	FBgn0032407	FBtr0342602	NM_164991	34630	-0.26
A_09_P149595	SH3PX1	CG6757 gene product from transcript CG6757-RA	Dm.3271	AF223381		39136	-0.26
A_09_P176740	RpS3A	Ribosomal protein S3A	FBgn0017545	FBtr0089175	NM_079879	43768	-0.26
A_09_P184160	CG8408	CG8408 gene product from transcript CG8408-RA	FBgn0030850	FBtr0074487	NM_001144745	32737	-0.26
A_09_P201215							-0.26
A_09_P007541	O-fut1	O-fucosyltransferase 1	FBgn0033901	FBtr0087520	NM_137087	36564	-0.25
A_09_P018796	CG3165	CG3165 gene product from transcript CG3165-RA	FBgn0031484	FBtr0077642	NM_134888	33503	-0.25
A_09_P019216	CG15443	CG15443 gene product from transcript CG15443-RB	FBgn0031609	FBtr0077450	NM_001273100	33656	-0.25
A_09_P021631	RluA-2	CG6187 gene product from transcript CG6187-RA	FBgn0032256	FBtr0080032	NM_135567	34440	-0.25
A_09_P023666	sNPF	short neuropeptide F precursor	FBgn0032840	FBtr0081327	NM_165316	35286	-0.25
A_09_P028536	CG42676	CG42676 gene product from transcript CG42676-RD	FBgn0261562	FBtr0302730	NM_206238	2768999	-0.25
A_09_P031736	snRNP-U1-70K	small ribonucleoprotein particle U1 subunit 70K	FBgn0016978	FBtr0079355	NM_057857	33982	-0.25
A_09_P031966	Surf4	Surfeit 4	FBgn0019925	FBtr0083117	NM_057874	41864	-0.25
A_09_P038381	CG1662	CG1662 gene product from transcript CG1662-RA	FBgn0030481	FBtr0073776	NM_132655	32296	-0.25
A_09_P054976	CG7394	CG7394 gene product from transcript CG7394-RD	FBgn0036173	FBtr0076098	NM_140218	39294	-0.25
A_09_P055571	CG14117	CG14117 gene product from transcript CG14117-RE	FBgn0036331	FBtr0332074	NM_001274863	39473	-0.25
A_09_P055781	Liprin-beta	CG10743 gene product from transcript CG10743-RB	FBgn0036376	FBtr0075813	NM_168556	39524	-0.25
A_09_P061041	CG1969	CG1969 gene product from transcript CG1969-RG	FBgn0039690	FBtr0085474	NM_001260432	43504	-0.25
A_09_P063011	Dip1	Dorsal interacting protein 1	FBgn0040467	FBtr0071302	NM_001272446	53580	-0.25
A_09_P072296	CG5934	CG5934 gene product from transcript CG5934-RA	FBgn0039505	FBtr0085158	NM_143295	43289	-0.25
A_09_P075406	CG6218	CG6218 gene product from transcript CG6218-RA	FBgn0038321	FBtr0083119	NM_001275669	41863	-0.25
A_09_P076621	CG4406	CG4406 gene product from transcript CG4406-RA	FBgn0023545	FBtr0070347	NM_130612	31163	-0.25
A_09_P079106	Manf	Mesencephalic astrocyte-derived neurotrophic factor	FBgn0027095	FBtr0083283	NM_058097	41983	-0.25
A_09_P105190	Ald	Aldolase	FBgn0000064	FBtr0084999	NM_170265	43183	-0.25
A_09_P127595	Spt3	CG3169 gene product from transcript CG3169-RA	FBgn0037981	FBtr0082537	NM_141889	41461	-0.25
A_09_P139760	CG2976	CG2976 gene product from transcript CG2976-RB	FBgn0031633	FBtr0077415	NM_135018	33682	-0.25
A_09_P144195	Rop	Ras opposite	FBgn0004574	FBtr0310632	NM_001274475	38493	-0.25
A_09_P144951				AT16518			-0.25
A_09_P209330	LSm7	CG13277 gene product from transcript CG13277-RA	FBgn0261068	FBtr0308804	NM_001259116	35003	-0.25
A_09_P213760	CG30424	CG30424 gene product from transcript CG30424-RB	FBgn0050424	FBtr0113377	NM_001103985	246606	-0.25
A_09_P215505	Tsp86D	Tetraspanin 86D	FBgn0037848	FBtr0082288	NM_001275539	41310	-0.25
A_09_P217910	CG7706	CG7706 gene product from transcript CG7706-RA	FBgn0038640	FBtr0083667	NM_142485	42244	-0.25
A_09_P008106	Pex11	Peroxin 11	FBgn0034058	FBtr0087267	NM_137227	36758	-0.24
A_09_P011346	TfIIB	Transcription factor IIB	FBgn0004915	FBtr0080025	NM_057540	34430	-0.24
A_09_P013936	CG31855	CG31855 gene product from transcript CG31855-RB	FBgn0051855	FBtr0080467	NM_001144350	318983	-0.24
A_09_P014956	Csas	CMP-sialic acid synthase	FBgn0052220	FBtr0074911	NM_168828	317923	-0.24
A_09_P015471	CG32406	CG32406 gene product from transcript CG32406-RA	FBgn0052406	FBtr0077037	NM_168153	38677	-0.24
A_09_P016206	ZAP3	CG32685 gene product from transcript CG32685-RC	FBgn0052685	FBtr0071489	NM_167218	31942	-0.24
A_09_P022336	PICK1	CG6167 gene product from transcript CG6167-RA	FBgn0032447	FBtr0080395	NM_001259080	34677	-0.24
A_09_P031766	cag	CG12346 gene product from transcript CG12346-RA	FBgn0017414	FBtr0088239	NM_057859	36157	-0.24
A_09_P037836	Tango10	Transport and Golgi organization 10	FBgn0030330	FBtr0073552	NM_001272532	32125	-0.24
A_09_P040391	CG14194	CG14194 gene product from transcript CG14194-RA	FBgn0030996	FBtr0074671	NM_133132	32908	-0.24
A_09_P058076	RIC-3	CG30296 gene product from transcript CG30296-RE	FBgn0050296	FBtr0071528	NM_001274185	37384	-0.24
A_09_P066246	betaggt-II	beta subunit of type II geranylgeranyl transferase	FBgn0028970	FBtr0077631	NM_080155	47757	-0.24
A_09_P124020	Grasp65	CG7809 gene product from transcript CG7809-RA	FBgn0036919	FBtr0074895	NM_140903	40177	-0.24
A_09_P154565	Pi3K68D	Phosphotidylinositol 3 kinase 68D	FBgn0015278	FBtr0076088	NM_079304	39329	-0.24
A_09_P164635	CG10465	CG10465 gene product from transcript CG10465-RA	FBgn0033017	FBtr0086094	NM_136321	35488	-0.24
A_09_P172045	Pak3	CG14895 gene product from transcript CG14895-RD	FBgn0044826	FBtr0305003	NM_001275709	41995	-0.24
A_09_P199905	HIP-R	Hsc/Hsp70-interacting protein related	FBgn0029676	FBtr0070598	NM_166988	31335	-0.24
A_09_P201630	skap	skpA associated protein	FBgn0037643	FBtr0334328	NM_001202268	41067	-0.24
A_09_P006996	CG8778	CG8778 gene product from transcript CG8778-RA	FBgn0033761	FBtr0087880	NM_136961	36392	-0.23
A_09_P016066	CG32647	CG32647 gene product from transcript CG32647-RB	FBgn0052647	FBtr0073703	NM_167338	326226	-0.23
A_09_P022271	CG5446	CG5446 gene product from transcript CG5446-RC	FBgn0032429	FBtr0080388	NM_135721	34655	-0.23
A_09_P031821	RpS3A	Ribosomal protein S3A	FBgn0017545	FBtr0089175	NM_079879	43768	-0.23
A_09_P033251	SmD3	Small ribonucleoprotein particle protein SmD3	FBgn0023167	FBtr0087986	NM_165866	36306	-0.23
A_09_P034536	CG9666	CG9666 gene product from transcript CG9666-RA	FBgn0036856	FBtr0074991	NM_001144500	40096	-0.23
A_09_P042711	His2Av	Histone H2A variant	FBgn0001197	FBtr0085062	NM_079795	43229	-0.23
A_09_P044351	Ras64B	Ras oncogene at 64B	FBgn0003206	FBtr0073212	NM_079193	38494	-0.23
A_09_P049151	Spred	Sprouty-related protein with EVH-1 domain	FBgn0020767	FBtr0329880	NM_001274050	36643	-0.23
A_09_P052916	Uev1A	CG10640 gene product from transcript CG10640-RA	FBgn0035601	FBtr0077155	NM_168117	38613	-0.23
A_09_P061151	CG15522	CG15522 gene product from transcript CG15522-RB	FBgn0039723	FBtr0085503	NM_001276162	43546	-0.23
A_09_P061161	eIF2B-alpha	CG7883 gene product from transcript CG7883-RA	FBgn0039726	FBtr0085508	NM_143495	43549	-0.23
A_09_P065666	Rh50	CG7499 gene product from transcript CG7499-RB	FBgn0028699	FBtr0073354	NM_139683	38589	-0.23
A_09_P066266	tan	tantalus	FBgn0028980	FBtr0077043	NM_080043	44785	-0.23
A_09_P071886	vps2	CG14542 gene product from transcript CG14542-RA	FBgn0039402	FBtr0084967	NM_143198	43164	-0.23
A_09_P077921	JTBR	CG1935 gene product from transcript CG1935-RB	FBgn0025820	FBtr0072788	NM_058055	38235	-0.23
A_09_P079621	Cand1	Cullin-associated and neddylation-dissociated 1	FBgn0027568	FBtr0080054	NM_135545	34403	-0.23
A_09_P079846	Adam	CG12131 gene product from transcript CG12131-RA	FBgn0027619	FBtr0088387	NM_136697	36037	-0.23
A_09_P100260	dpr7	CG33481 gene product from transcript CG33481-RF	FBgn0053481	FBtr0334409	NM_001103381	2768865	-0.23
A_09_P104140	CG3638	CG3638 gene product from transcript CG3638-RJ	FBgn0261444	FBtr0330207	NM_001272195	31071	-0.23
A_09_P134350	Dip1	Dorsal interacting protein 1	FBgn0040467	FBtr0333472	NM_001272446	53580	-0.23
A_09_P165140			Dm.35292	BI563928			-0.23
A_09_P180965	mRpL20	mitochondrial ribosomal protein L20	Dm.2752	AI404994		39477	-0.23
A_09_P008666	CG4802	CG4802 gene product from transcript CG4802-RA	FBgn0034215	FBtr0086916	NM_001274120	36955	-0.22
A_09_P016691	mRpL27	mitochondrial ribosomal protein L27	FBgn0053002	FBtr0077451	NM_175957	318825	-0.22
A_09_P017701	AnnX	Annexin X	FBgn0000084	FBtr0070025	NM_206794	33019	-0.22
A_09_P025376	CG8216	CG8216 gene product from transcript CG8216-RA	FBgn0033358	FBtr0088671	NM_136590	35901	-0.22
A_09_P030891	sda	slamdance	FBgn0015541	FBtr0112882	NM_001276072	44359	-0.22
A_09_P035556	ORMDL	CG14577 gene product from transcript CG14577-RA	FBgn0037110	FBtr0078423	NM_168929	40404	-0.22
A_09_P039936	Arp8	Actin-related protein 8	FBgn0030877	FBtr0074544	NM_133023	32769	-0.22
A_09_P048751	Aats-asn	Asparaginyl-tRNA synthetase	FBgn0086443	FBtr0081162	NM_136104	35194	-0.22
A_09_P072531	eIF4AIII	CG7483 gene product from transcript CG7483-RA	FBgn0037573	FBtr0081834	NM_141531	40987	-0.22
A_09_P078966	CG3638	CG3638 gene product from transcript CG3638-RJ	FBgn0261444	FBtr0070249	NM_001272195	31071	-0.22
A_09_P140165	CG11474	CG11474 gene product from transcript CG11474-RC	FBgn0034688	FBtr0303766	NM_166504	37514	-0.22
A_09_P154575	olf186-F	CG11430 gene product from transcript CG11430-RB	FBgn0041585	FBtr0114614	NM_001144224	37040	-0.22
A_09_P197300	Snap24	Synapse protein 24	FBgn0028401	FBtr0082163	NM_079574	41193	-0.22
A_09_P003846	sick	sickie	FBgn0263873	FBtr0329841	NM_206008	35277	-0.21
A_09_P012291	CdsA	CDP diglyceride synthetase	FBgn0010350	FBtr0076688	NM_079922	43950	-0.21
A_09_P030491	Cctgamma	CG8977 gene product from transcript CG8977-RB	FBgn0015019	FBtr0083338	NM_169727	42029	-0.21
A_09_P031561	Ipp	Inositol polyphosphate 1-phosphatase	FBgn0016672	FBtr0082865	NM_169562	41701	-0.21
A_09_P038226	CG4645	CG4645 gene product from transcript CG4645-RA	FBgn0030435	FBtr0073692	NM_132613	32244	-0.21
A_09_P040581	CG12237	CG12237 gene product from transcript CG12237-RA	FBgn0031048	FBtr0074761	NM_134492	32967	-0.21
A_09_P072696	CG8145	CG8145 gene product from transcript CG8145-RB	FBgn0037617	FBtr0081911	NM_141564	41038	-0.21
A_09_P074041	CG6959	CG6959 gene product from transcript CG6959-RA	FBgn0037956	FBtr0082517	NM_001144565	41434	-0.21
A_09_P078001	wrapper	CG10382 gene product from transcript CG10382-RA	FBgn0025878	FBtr0071821	NM_058056	37555	-0.21
A_09_P090540			Dm.38608	RH42808			-0.21
A_09_P110975	CG4858	CG4858 gene product from transcript CG4858-RA	FBgn0037011	FBtr0078210	NM_140986	40282	-0.21
A_09_P118790	GalNAc-T1	CG8182 gene product from transcript CG8182-RA	FBgn0034025	FBtr0087331	NM_137199	36717	-0.21
A_09_P135625							-0.21
A_09_P002611	CG34126	CG34126 gene product from transcript CG34126-RE	FBgn0083962	FBtr0329976	NM_001273138	318872	-0.2
A_09_P013406	repo	reversed polarity	FBgn0011701	FBtr0083564	NM_057678	47285	-0.2
A_09_P016496	CG32803	CG32803 gene product from transcript CG32803-RD	FBgn0052803	FBtr0070356	NM_001272221	326240	-0.2
A_09_P021171	GlcAT-S	CG3881 gene product from transcript CG3881-RA	FBgn0032135	FBtr0079842	NM_135459	34282	-0.2
A_09_P024461	CG9410	CG9410 gene product from transcript CG9410-RA	FBgn0033086	FBtr0086116	NM_165481	35568	-0.2
A_09_P028351	CG12004	CG12004 gene product from transcript CG12004-RC	FBgn0035236	FBtr0113122	NM_001104004	38185	-0.2
A_09_P030786	crl	courtless	FBgn0015374	FBtr0074283	NM_079945	44054	-0.2
A_09_P031156	Lis-1	Lissencephaly-1	FBgn0015754	FBtr0087241	NM_206130	36791	-0.2
A_09_P032821	Coprox	Coproporphyrinogen oxidase	FBgn0021944	FBtr0079352	NM_080038	44701	-0.2
A_09_P034996	CG6480	CG6480 gene product from transcript CG6480-RA	FBgn0036964	FBtr0074847	NM_140945	40228	-0.2
A_09_P038971	CG6299	CG6299 gene product from transcript CG6299-RB	FBgn0030641	FBtr0074032	NM_167445	32475	-0.2
A_09_P040946	CG1532	CG1532 gene product from transcript CG1532-RA	FBgn0031143	FBtr0077268	NM_134576	33076	-0.2
A_09_P048696	sra	sarah	FBgn0086370	FBtr0083255	NM_079654	47384	-0.2
A_09_P048811	Spt-I	Serine palmitoyltransferase subunit I	FBgn0086532	FBtr0087729	NM_165967	36448	-0.2
A_09_P057861	CG30185	CG30185 gene product from transcript CG30185-RA	FBgn0050185	FBtr0072060	NM_145193	246507	-0.2
A_09_P062476	bor	belphegor	FBgn0040237	FBtr0083276	NM_080257	53565	-0.2
A_09_P069326	CG4572	CG4572 gene product from transcript CG4572-RD	FBgn0038738	FBtr0083861	NM_142579	42360	-0.2
A_09_P077716			Dm.28233	SD06977			-0.2
A_09_P197005	opm	opossum	FBgn0264389	FBtr0073968	NM_132766	32435	-0.2
A_09_P006406	CG13220	CG13220 gene product from transcript CG13220-RB	FBgn0033608	FBtr0088116	NM_001273958	36200	-0.19
A_09_P016096			Dm.17487	GH02424			-0.19
A_09_P024266	kune	kune-kune	FBgn0033032	FBtr0086037	NM_136335	35504	-0.19
A_09_P024376	CG7849	CG7849 gene product from transcript CG7849-RB	FBgn0033060	FBtr0085977	NM_136357	35537	-0.19
A_09_P024816	CG1598	CG1598 gene product from transcript CG1598-RA	FBgn0033191	FBtr0088955	NM_136452	35690	-0.19
A_09_P026976	wmd	wing morphogenesis defect	FBgn0034876	FBtr0113112	NM_001103966	37727	-0.19
A_09_P028931	CG11537	CG11537 gene product from transcript CG11537-RB	FBgn0035400	FBtr0113132	NM_001104020	38373	-0.19
A_09_P032251	Pros45	CG1489 gene product from transcript CG1489-RA	FBgn0020369	FBtr0077189	NM_134603	33105	-0.19
A_09_P073831	CG5276	CG5276 gene product from transcript CG5276-RA	FBgn0037900	FBtr0082390	NM_141817	41373	-0.19
A_09_P176060	Dsp1	Dorsal switch protein 1	FBgn0011764	FBtr0089261	NM_080715	117294	-0.19
A_09_P192100	dco	discs overgrown	FBgn0002413	FBtr0334548	NM_001276203	43673	-0.19
A_09_P208950	Grasp65	CG7809 gene product from transcript CG7809-RA	FBgn0036919	FBtr0074895	NM_140903	40177	-0.19
A_09_P217855	CG14894	CG14894 gene product from transcript CG14894-RB	FBgn0038428	FBtr0083314	NM_142286	41993	-0.19
A_09_P011141	ci	cubitus interruptus	FBgn0004859	FBtr0089178	NM_001258473	43767	-0.18
A_09_P012371	Gtp-bp	GTP-binding protein	FBgn0010391	FBtr0073480	NM_080148	47251	-0.18
A_09_P016591	Dh31-R1	Diuretic hormone 31 receptor 1	FBgn0052843	FBtr0087755	NM_001274021	36475	-0.18
A_09_P034301	MYPT-75D	CG6896 gene product from transcript CG6896-RB	FBgn0036801	FBtr0075049	NM_001275090	40032	-0.18
A_09_P048741	Acn	Acinus	FBgn0263198	FBtr0081145	NM_165273	35173	-0.18
A_09_P106525	Rab11	CG5771 gene product from transcript CG5771-RA	FBgn0015790	FBtr0084010	NM_134310	42501	-0.18
A_09_P163910	CG15514	CG15514 gene product from transcript CG15514-RB	FBgn0039712	FBtr0085523	NM_143482	43531	-0.18
A_09_P178990	Pect	Phosphoethanolamine cytidylyltransferase	FBgn0032482	FBtr0334752	NM_135769	34716	-0.18
A_09_P183620	Lrch	Leucine-rich-repeats and calponin homology domain protein	FBgn0032633	FBtr0339797		35041	-0.18
A_09_P007591	CG8485	CG8485 gene product from transcript CG8485-RA	FBgn0033915	FBtr0087569	NM_166043	36579	-0.17
A_09_P015746	parvin	CG32528 gene product from transcript CG32528-RA	FBgn0052528	FBtr0074793	NM_134508	32990	-0.17
A_09_P030681	RpL22	Ribosomal protein L22	FBgn0015288	FBtr0070148	NM_057786	31022	-0.17
A_09_P030886	pen	penguin	FBgn0015527	FBtr0077223	NM_078705	33112	-0.17
A_09_P049591	bic	bicaudal	FBgn0000181	FBtr0087782	NM_057505	45827	-0.17
A_09_P050081	Hrd3	CG10221 gene product from transcript CG10221-RB	FBgn0028475	FBtr0321255	NM_001275953	42806	-0.17
A_09_P052521	RpS13	Ribosomal protein S13	FBgn0010265	FBtr0079724	NM_057590	34149	-0.17
A_09_P071741	CG4743	CG4743 gene product from transcript CG4743-RA	FBgn0039357	FBtr0084933	NM_143158	43101	-0.17
A_09_P073176	trbd	trabid	FBgn0037734	FBtr0082091	NM_141674	41179	-0.17
A_09_P078996	CSN5	COP9 complex homolog subunit 5	FBgn0027053	FBtr0083292	NM_058094	42000	-0.17
A_09_P079066	Aats-leu	Leucyl-tRNA synthetase	FBgn0027085	FBtr0073348	NM_139675	38581	-0.17
A_09_P090525	CG3678	CG3678 gene product from transcript CG3678-RB	FBgn0038461	FBtr0083376	NM_142323	42045	-0.17
A_09_P177900	RpL22	Ribosomal protein L22	FBgn0015288	FBtr0070148	NM_057786	31022	-0.17
A_09_P187840	Ucrh	Ubiquinol-cytochrome C reductase complex 11 kDa protein	FBgn0260008	FBtr0301784	NM_001170382	5740185	-0.17
A_09_P008236	mrj	CG8448 gene product from transcript CG8448-RD	FBgn0034091	FBtr0113084	NM_001259435	36797	-0.16
A_09_P013381	Nos	Nitric oxide synthase	FBgn0011676	FBtr0100489	NM_001032067	34495	-0.16
A_09_P057051	Gclm	Glutamate-cysteine ligase modifier subunit	FBgn0046114	FBtr0084336	NM_170034	248194	-0.16
A_09_P058061	CG30291	CG30291 gene product from transcript CG30291-RA	FBgn0050291	FBtr0071549	NM_166417	246534	-0.16
A_09_P067131	CG6903	CG6903 gene product from transcript CG6903-RA	FBgn0029737	FBtr0070723	NM_131970	31423	-0.16
A_09_P077601	CG4061	CG4061 gene product from transcript CG4061-RA	FBgn0025630	FBtr0344156		31175	-0.16
A_09_P164180	RpL21	Ribosomal protein L21	FBgn0032987	FBtr0085961	NM_136300	35453	-0.16
A_09_P006251	CG18004	CG18004 gene product from transcript CG18004-RB	FBgn0033566	FBtr0089729	NM_165808	36154	-0.15
A_09_P009111	CG5174	CG5174 gene product from transcript CG5174-RM	FBgn0034345	FBtr0086690	NM_001169723	37117	-0.15
A_09_P009621	Su(var)205	Suppressor of variegation 205	FBgn0003607	FBtr0079635	NM_164799	34119	-0.15
A_09_P013436	42613	Septin 1	FBgn0011710	FBtr0077198	NM_078706	33114	-0.15
A_09_P013476	tsr	twinstar	FBgn0011726	FBtr0072188	NM_057686	37841	-0.15
A_09_P062121	CG17082	CG17082 gene product from transcript CG17082-RD	FBgn0039994	FBtr0111288	NM_001042993	3355133	-0.15
A_09_P065661	RpL15	Ribosomal protein L15	FBgn0028697	FBtr0113743	NM_001015156	3354918	-0.15
A_09_P067486	CG5941	CG5941 gene product from transcript CG5941-RA	FBgn0029833	FBtr0070867	NM_001258612	31536	-0.15
A_09_P129520	beta4GalNAcTB	CG14517 gene product from transcript CG14517-RA	FBgn0039625	FBtr0085419	NM_143400	43425	-0.15
A_09_P134355	Ilk	Integrin linked kinase	FBgn0028427	FBtr0078305	NM_080262	53573	-0.15
A_09_P002171	att-ORFA	alternative testis transcripts open reading frame A	FBgn0067783	FBtr0089480	NM_142634	42429	-0.14
A_09_P015071	CG32250	CG32250 gene product from transcript CG32250-RA	FBgn0052250	FBtr0073287	NM_168081	38532	-0.14
A_09_P018691	aph-1	anterior pharynx defective 1	FBgn0031458	FBtr0077716	NM_134866	33467	-0.14
A_09_P024976	CG2915	CG2915 gene product from transcript CG2915-RB	FBgn0033241	FBtr0088878	NM_165577	35754	-0.14
A_09_P025901	CG15651	CG15651 gene product from transcript CG15651-RA	FBgn0034567	FBtr0071553	NM_137687	37375	-0.14
A_09_P063796	schlank	CG3576 gene product from transcript CG3576-RB	FBgn0040918	FBtr0070938	NM_144269	50392	-0.14
A_09_P066576	COQ7	CG14437 gene product from transcript CG14437-RA	FBgn0029502	FBtr0070963	NM_143710	44007	-0.14
A_09_P067786	CG4558	CG4558 gene product from transcript CG4558-RA	FBgn0029914	FBtr0070995	NM_132134	31631	-0.14
A_09_P108260	CG13349	CG13349 gene product from transcript CG13349-RA	FBgn0033886	FBtr0114494	NM_001144190	36545	-0.14
A_09_P066481	Prosbeta5	Proteasome beta5 subunit	FBgn0029134	FBtr0088225	NM_143757	45269	-0.13
A_09_P077701	CG3558	CG3558 gene product from transcript CG3558-RD	FBgn0025681	FBtr0077644	NM_001144305	48421	-0.13
A_09_P027901	CR42862	ncRNA	Dm.21599	NR_048204	NR_048204	10178964	-0.12
A_09_P039216	CG8578	CG8578 gene product from transcript CG8578-RA	FBgn0030699	FBtr0074104	NM_132854	32540	-0.12
A_09_P110130	CG17556	CG17556 gene product from transcript CG17556-RA	FBgn0038462	FBtr0083375	NM_142324	42046	-0.12
A_09_P174475			Dm.32508	EC223543			-0.12
A_09_P201635	Arf79F	ADP ribosylation factor 79F	FBgn0010348	FBtr0078573	NM_057607	40506	-0.12
A_09_P054691	CG8003	CG8003 gene product from transcript CG8003-RB	FBgn0036096	FBtr0076260	NM_001274754	39210	-0.11
A_09_P129820	trus	toys are us	FBgn0038055	FBtr0082634	NM_141948	41540	-0.11
A_09_P133915	twr	twisted bristles roughened eye	FBgn0262801	FBtr0081687	NM_141419	40815	-0.1
A_09_P001911	CG17680	CG17680 gene product from transcript CG17680-RA	FBgn0062440	FBtr0086781	NM_137450	37071	-0.09
A_09_P067876	CG2059	CG2059 gene product from transcript CG2059-RB	FBgn0029942	FBtr0071047	NM_001201624	31663	-0.08
A_09_P013106	Rsf1	Repressor splicing factor 1	FBgn0011305	FBtr0080079	NM_057653	34370	0.1
A_09_P001906	Ctr1A	Copper transporter 1A	FBgn0062413	FBtr0070951	NM_132108	31601	0.11
A_09_P136145	CG5261	CG5261 gene product from transcript CG5261-RB	FBgn0031912	FBtr0079444	NM_135274	34021	0.11
A_09_P078951	CG14777	CG14777 gene product from transcript CG14777-RB	FBgn0026872	FBtr0070253	NM_130561	31099	0.13
A_09_P050596	ps	pasilla	FBgn0261552	FBtr0302695	NM_001202272	44258	0.14
A_09_P153655	kay	kayak	FBgn0001297	FBtr0290076	NM_001032405	3772082	0.14
A_09_P050821	stj	straightjacket	FBgn0261041	FBtr0304695	NM_001259374	36526	0.15
A_09_P001596	MFS17	Major Facilitator Superfamily Transporter 17	FBgn0058263	FBtr0301780	NM_001015095	3354861	0.16
A_09_P039141	CG8206	CG8206 gene product from transcript CG8206-RA	FBgn0030679	FBtr0074085	NM_132836	32516	0.16
A_09_P077081	kin17	CG5649 gene product from transcript CG5649-RA	FBgn0024887	FBtr0078181	NM_140955	40242	0.16
A_09_P203995			Dm.16869	LD48059			0.16
A_09_P015506	vito	viriato	FBgn0052418	FBtr0077119	NM_168136	326214	0.17
A_09_P031991	RpI1	RNA polymerase I subunit	FBgn0019938	FBtr0087511	NM_079019	36617	0.17
A_09_P040481	Nat1	CG12202 gene product from transcript CG12202-RA	FBgn0031020	FBtr0074711	NM_133156	32934	0.17
A_09_P065771	Dak1	CG6092 gene product from transcript CG6092-RA	FBgn0028833	FBtr0084976	NM_143199	43165	0.17
A_09_P071181	CG13625	CG13625 gene product from transcript CG13625-RA	FBgn0039210	FBtr0084671	NM_143015	42931	0.17
A_09_P133950	Pp2A-29B	Protein phosphatase 2A at 29B	FBgn0260439	FBtr0306102	NM_001259015	2768940	0.17
A_09_P020646	Piezo	CG44122 gene product from transcript CG44122-RK	FBgn0264953	FBtr0335175	NM_164795	34112	0.18
A_09_P045296	noe	CG32172 gene product from transcript CG32172-RC	FBgn0026197	FBtr0110845	NM_001043145	43918	0.18
A_09_P070056	CG13409	CG13409 gene product from transcript CG13409-RA	FBgn0038926	FBtr0084184	NM_142747	42592	0.18
A_09_P078956	MED18	Mediator complex subunit 18	FBgn0026873	FBtr0114454	NM_001144673	31140	0.18
A_09_P009196	SP2637	CG5473 gene product from transcript CG5473-RC	FBgn0034371	FBtr0086658	NM_166300	37147	0.19
A_09_P018406	Npc2a	Niemann-Pick type C-2a	FBgn0031381	FBtr0077816	NM_134793	33374	0.19
A_09_P034471	CG3808	CG3808 gene product from transcript CG3808-RA	FBgn0036838	FBtr0075041	NM_140826	40074	0.19
A_09_P053961	exo70	CG7127 gene product from transcript CG7127-RA	FBgn0035892	FBtr0076612	NM_139965	38959	0.19
A_09_P068936			Dm.13714	RE31408			0.19
A_09_P077706	scf	supercoiling factor	FBgn0025682	FBtr0089942	NM_058044	38145	0.19
A_09_P079821	Dic1	Dicarboxylate carrier 1	FBgn0027610	FBtr0082747	NM_169510	41640	0.19
A_09_P143700	Cul-3	Cullin-3	FBgn0261268	FBtr0302156	NM_165111	34896	0.19
A_09_P190345	Vha26	Vacuolar H[+]-ATPase 26kD E subunit	FBgn0015324	FBtr0078701	NM_169073	40679	0.19
A_09_P011731	Ets65A	Ets at 65A	FBgn0005658	FBtr0077054	NM_168156	38700	0.2
A_09_P027786	CG2765	CG2765 gene product from transcript CG2765-RF	FBgn0035087	FBtr0308686	NM_001259586	37994	0.2
A_09_P035756	CG11426	CG11426 gene product from transcript CG11426-RA	FBgn0037166	FBtr0078506	NM_141137	40471	0.2
A_09_P040366	CG7453	CG7453 gene product from transcript CG7453-RA	FBgn0030991	FBtr0074666	NM_133127	32903	0.2
A_09_P060381	CG31673	CG31673 gene product from transcript CG31673-RA	FBgn0051673	FBtr0081422	NM_165346	35348	0.2
A_09_P066271	Spt6	CG12225 gene product from transcript CG12225-RA	FBgn0028982	FBtr0070896	NM_143705	44000	0.2
A_09_P135350	Cnx99A	Calnexin 99A	FBgn0015622	FBtr0085438	NM_057809	44643	0.2
A_09_P007736	CG10139	CG10139 gene product from transcript CG10139-RA	FBgn0033951	FBtr0087433	NM_137132	36626	0.21
A_09_P019996	CG16947	CG16947 gene product from transcript CG16947-RB	FBgn0031816	FBtr0079271	NM_135186	33901	0.21
A_09_P061596	CG12054	CG12054 gene product from transcript CG12054-RE	FBgn0039831	FBtr0113312	NM_001260456	43694	0.21
A_09_P073726	CG6689	CG6689 gene product from transcript CG6689-RA	FBgn0037877	FBtr0082368	NM_141794	41345	0.21
A_09_P075621	Hmt-1	Heavy metal tolerance factor 1	FBgn0038376	FBtr0083188	NM_142246	41925	0.21
A_09_P117286	CG6191	CG6191 gene product from transcript CG6191-RA	FBgn0027581	FBtr0087678	NM_001274028	36513	0.21
A_09_P004076	TrissinR	Trissin receptor	FBgn0085410	FBtr0330222	NM_001273179	33812	0.22
A_09_P007481	CG13349	CG13349 gene product from transcript CG13349-RA	FBgn0033886	FBtr0087610	NM_001144190	36545	0.22
A_09_P016956	CG33155	CG33155 gene product from transcript CG33155-RC	FBgn0053155	FBtr0100453	NM_001032246	3772655	0.22
A_09_P042316	E(z)	Enhancer of zeste	FBgn0000629	FBtr0076279	NM_079297	39203	0.22
A_09_P076651	wit	wishful thinking	FBgn0024179	FBtr0073279	NM_001274466	44096	0.22
A_09_P105315	Prx3	Peroxiredoxin 3	FBgn0038519	FBtr0083503	NM_079663	42109	0.22
A_09_P136635	Alas	Aminolevulinate synthase	FBgn0020764	FBtr0072151	NM_057933	37815	0.22
A_09_P144930	CG9821	CG9821 gene product from transcript CG9821-RC	FBgn0037636	FBtr0081932	NM_176424	41058	0.22
A_09_P170745	Ten-m	Tenascin major	FBgn0004449	FBtr0078509	NM_079491	40464	0.22
A_09_P170960	SPoCk	Secretory Pathway Calcium atpase	FBgn0052451	FBtr0078533	NM_168961	40495	0.22
A_09_P007336	CG6145	CG6145 gene product from transcript CG6145-RE	FBgn0033853	FBtr0087686		36506	0.23
A_09_P009881	alphaTub84B	alpha-Tubulin at 84B	FBgn0003884	FBtr0081639	NM_057424	40848	0.23
A_09_P032401	Dad	Daughters against dpp	FBgn0020493	FBtr0083393	NM_057912	42059	0.23
A_09_P041036	CG1486	CG1486 gene product from transcript CG1486-RA	FBgn0031174	FBtr0077191	NM_167743	33108	0.23
A_09_P054411	pall	pallbearer	FBgn0036005	FBtr0076471	NM_140068	39104	0.23
A_09_P061391	PH4alphaEFB	prolyl-4-hydroxylase-alpha EFB	FBgn0039776	FBtr0085650	NM_170492	43620	0.23
A_09_P065966	CG4168	CG4168 gene product from transcript CG4168-RB	FBgn0028888	FBtr0343105		34889	0.23
A_09_P132895	sNPF-R	short neuropeptide F receptor	FBgn0036934	FBtr0074871	NM_079452	40195	0.23
A_09_P019091	CG10019	CG10019 gene product from transcript CG10019-RC	FBgn0031568	FBtr0321291	NM_001273073	33600	0.24
A_09_P024566	CG3358	CG3358 gene product from transcript CG3358-RF	FBgn0033117	FBtr0336741	NM_136404	35604	0.24
A_09_P031616	Ptpa	Phosphotyrosyl phosphatase activator	FBgn0016698	FBtr0077589	NM_078742	33555	0.24
A_09_P046521	Pdp1	PAR-domain protein 1	FBgn0016694	FBtr0076777	NM_168236	45588	0.24
A_09_P050241	gro	groucho	FBgn0001139	FBtr0084966	NM_206575	43162	0.24
A_09_P079156	l(1)G0196	lethal (1) G0196	FBgn0027279	FBtr0299524	NM_176777	33137	0.24
A_09_P181675				TC238487			0.24
A_09_P226300	CG42322	CG42322 gene product from transcript CG42322-RJ	FBgn0259222	FBtr0299768	NM_169921	42455	0.24
A_09_P016471	CG32791	CG32791 gene product from transcript CG32791-RC	FBgn0052791	FBtr0070588	NM_001272288	31322	0.25
A_09_P024541	coro	CG9446 gene product from transcript CG9446-RA	Dm.11616	FBtr0086207	NM_001273814	35596	0.25
A_09_P043096	eIF-4a	Eukaryotic initiation factor 4a	FBgn0001942	FBtr0079177	NM_057247	33835	0.25
A_09_P053496	CG8605	CG8605 gene product from transcript CG8605-RA	FBgn0035762	FBtr0076838	NM_139845	38807	0.25
A_09_P054336	CG3689	CG3689 gene product from transcript CG3689-RB	FBgn0035987	FBtr0076456	NM_140051	39083	0.25
A_09_P064516	CG18766	CG18766 gene product from transcript CG18766-RB	FBgn0042111	FBtr0085123	NM_144400	59150	0.25
A_09_P181475	CG42322	CG42322 gene product from transcript CG42322-RJ	FBgn0259222	FBtr0299768	NM_169921	42455	0.25
A_09_P184225	CG15523	CG15523 gene product from transcript CG15523-RA	FBgn0039727	FBtr0085505	NM_143496	43550	0.25
A_09_P011356	gol	goliath	FBgn0004919	FBtr0300178	NM_079140	38006	0.26
A_09_P029331	Ank	Ankyrin	FBgn0011747	FBtr0089173	NM_175928	43770	0.26
A_09_P042681	hay	haywire	FBgn0001179	FBtr0076253	NM_079296	39202	0.26
A_09_P049281	chrb	charybde	FBgn0036165	FBtr0331841	NM_001274782	39284	0.26
A_09_P062411	kat80	katanin 80	FBgn0040207	FBtr0074247	NM_167488	32581	0.26
A_09_P067856	CG8300	CG8300 gene product from transcript CG8300-RA	FBgn0029937	FBtr0071015	NM_132156	31658	0.26
A_09_P072766	CG9839	CG9839 gene product from transcript CG9839-RB	FBgn0037633	FBtr0081934	NM_001275459	41055	0.26
A_09_P077131	RpL8	Ribosomal protein L8	FBgn0261602	FBtr0072925	NM_167955	44251	0.26
A_09_P105740	PpV	Protein phosphatase V	FBgn0003139	FBtr0070921	NM_078506	31582	0.26
A_09_P145455	Msr-110	CG10596 gene product from transcript CG10596-RB	FBgn0015766	FBtr0077131	NM_168123	38629	0.26
A_09_P203015	Smg5	CG8954 gene product from transcript CG8954-RA	FBgn0019890	FBtr0080562		34804	0.26
A_09_P002166	dbr	debra	FBgn0067779	FBtr0078100	NM_001258880	33161	0.27
A_09_P054871	CG7607	CG7607 gene product from transcript CG7607-RA	FBgn0036145	FBtr0076163	NM_140192	39263	0.27
A_09_P056061	CG10006	CG10006 gene product from transcript CG10006-RB	FBgn0036461	FBtr0113171	NM_001104138	39626	0.27
A_09_P150205	VhaSFD	Vacuolar H[+]-ATPase SFD subunit	FBgn0027779	FBtr0080941	NM_165177	34997	0.27
A_09_P215925							0.27
A_09_P005601	GstE13	Glutathione S transferase E13	FBgn0033381	FBtr0088579	NM_001201960	35928	0.28
A_09_P025586	CG11099	CG11099 gene product from transcript CG11099-RA	FBgn0034485	FBtr0086315	NM_137613	37282	0.28
A_09_P031166	lic	licorne	FBgn0261524	FBtr0073720	NM_057814	32257	0.28
A_09_P031826	Ric	Ras which interacts with Calmodulin	Dm.645	FBtr0087254	NM_057863	36776	0.28
A_09_P038716	CG14408	CG14408 gene product from transcript CG14408-RA	FBgn0030581	FBtr0073990	NM_167413	32407	0.28
A_09_P060496	CG31706	CG31706 gene product from transcript CG31706-RB	FBgn0051706	FBtr0080241	NM_164969	261621	0.28
A_09_P060856	CG11882	CG11882 gene product from transcript CG11882-RA	FBgn0039642	FBtr0085411	NM_143419	43446	0.28
A_09_P073511	CG6465	CG6465 gene product from transcript CG6465-RA	FBgn0037818	FBtr0082323	NM_141747	41274	0.28
A_09_P164225	CG18731	CG18731 gene product from transcript CG18731-RA	FBgn0042213	FBtr0339716	NM_144459	59246	0.28
A_09_P177085	Sce	Sex combs extra	FBgn0003330	FBtr0085245	NM_058161	43327	0.28
A_09_P188425	ctp	cut up	FBgn0011760	FBtr0070707	NM_001258601	31405	0.28
A_09_P019956	CG9507	CG9507 gene product from transcript CG9507-RA	FBgn0031808	FBtr0079255	NM_135178	33892	0.29
A_09_P021616	CG13142	CG13142 gene product from transcript CG13142-RB	FBgn0032251	FBtr0301167	NM_001169467	34434	0.29
A_09_P029821	5-HT2	Serotonin receptor 2	FBgn0087012	FBtr0078854	NM_079499	40575	0.29
A_09_P032591	Trxr-1	Thioredoxin reductase-1	FBgn0020653	FBtr0071168	NM_167149	31760	0.29
A_09_P050496	RhoGAPp190	CG32555 gene product from transcript CG32555-RG	FBgn0026375	FBtr0074481	NM_133003	32743	0.29
A_09_P059391	koko	kokopelli	FBgn0264816	FBtr0334146	NM_169811	14462485	0.29
A_09_P073391	CG6208	CG6208 gene product from transcript CG6208-RA	FBgn0037789	FBtr0082195	NM_141723	41239	0.29
A_09_P073426	CG12817	CG12817 gene product from transcript CG12817-RB	FBgn0037798	FBtr0110952	NM_001043236	41250	0.29
A_09_P091125			Dm.34754	IP18439			0.29
A_09_P182980			Dm.4029	GH25761			0.29
A_09_P028686	CG13807	CG13807 gene product from transcript CG13807-RA	FBgn0035323	FBtr0072878	NM_139449	38290	0.3
A_09_P030731	Vha26	Vacuolar H[+]-ATPase 26kD E subunit	FBgn0015324	FBtr0078701	NM_169073	40679	0.3
A_09_P036396	CG12746	CG12746 gene product from transcript CG12746-RD	FBgn0037341	FBtr0290215	NM_141294	40672	0.3
A_09_P050971				SD27140			0.3
A_09_P054966	Fuca	alpha-L-fucosidase	FBgn0036169	FBtr0100588	NM_140215	3772574	0.3
A_09_P064101	Rheb	CG1081 gene product from transcript CG1081-RA	FBgn0041191	FBtr0078693	NM_169068	117332	0.3
A_09_P070336	Nup133	Nucleoporin 133	FBgn0039004	FBtr0084302	NM_142823	42680	0.3
A_09_P076971	EfTuM	Elongation factor Tu mitochondrial	FBgn0024556	FBtr0087670	NM_001169673	44438	0.3
A_09_P107460	eIF2B-alpha	CG7883 gene product from transcript CG7883-RA	FBgn0039726	FBtr0085508	NM_143495	43549	0.3
A_09_P214920			Dm.38145	LD46351			0.3
A_09_P003941	shakB	shaking B	FBgn0085387	FBtr0112572	NM_001103568	33062	0.31
A_09_P011221	enc	encore	FBgn0004875	FBtr0112845	NM_001274447	44543	0.31
A_09_P028896	scramb2	scramblase 2	FBgn0035390	FBtr0073005	NM_139504	38362	0.31
A_09_P043996	Pc	Polycomb	FBgn0003042	FBtr0078405	NM_079475	40358	0.31
A_09_P047456	Tbh	Tyramine beta hydroxylase	FBgn0010329	FBtr0089999		31718	0.31
A_09_P065426	x16	CG10203 gene product from transcript CG10203-RB	FBgn0028554	FBtr0079368	NM_164718	33967	0.31
A_09_P066196	koi	klaroid	FBgn0265003	FBtr0335515	NM_165491	35594	0.31
A_09_P073721	CG4820	CG4820 gene product from transcript CG4820-RB	FBgn0037876	FBtr0113221	NM_001104278	41344	0.31
A_09_P144740	PMCA	plasma membrane calcium ATPase	FBgn0259214	FBtr0304050	NM_001201589	43787	0.31
A_09_P006121	CG12895	CG12895 gene product from transcript CG12895-RB	FBgn0033523	FBtr0088314	NM_136742	36103	0.32
A_09_P007771	CG10151	CG10151 gene product from transcript CG10151-RA	FBgn0033960	FBtr0087473	NM_137140	36639	0.32
A_09_P021586	RfC3	Replication factor C subunit 3	FBgn0032244	FBtr0080019	NM_135555	34423	0.32
A_09_P028416	CG7970	CG7970 gene product from transcript CG7970-RB	FBgn0035252	FBtr0072762	NM_001274343	38205	0.32
A_09_P029426	oaf	out at first	FBgn0011818	FBtr0077777	NM_164489	33435	0.32
A_09_P031836	Rca1	Regulator of cyclin A1	FBgn0017551	FBtr0079342	NM_057866	33959	0.32
A_09_P036906	CG1943	CG1943 gene product from transcript CG1943-RD	FBgn0037468	FBtr0081635	NM_141434	40844	0.32
A_09_P042061	Dr	Drop	FBgn0000492	FBtr0085441	NM_057976	45285	0.32
A_09_P049371	Shab	Shaker cognate b	FBgn0262593	FBtr0305207	NM_001104015	38352	0.32
A_09_P065186			Dm.3022	GH07269			0.32
A_09_P066516	Men-b	Malic enzyme b	FBgn0029155	FBtr0085110	NM_143702	43936	0.32
A_09_P070376			Dm.16593	FBtr0344360	NM_001104407		0.32
A_09_P139990	MEP-1	CG1244 gene product from transcript CG1244-RG	FBgn0035357	FBtr0290340	NM_001144403	38327	0.32
A_09_P162765				TC239896			0.32
A_09_P194500	nmo	nemo	FBgn0011817	FBtr0076755	NM_168252	38890	0.32
A_09_P212460			Dm.6167	GM09255			0.32
A_09_P009316	CG15084	CG15084 gene product from transcript CG15084-RA	FBgn0034402	FBtr0086619	NM_137539	37178	0.33
A_09_P014641	CG32113	CG32113 gene product from transcript CG32113-RB	FBgn0052113	FBtr0273390	NM_168512	39448	0.33
A_09_P014911	CG32206	CG32206 gene product from transcript CG32206-RE	FBgn0052206	FBtr0089796	NM_168794	40105	0.33
A_09_P024796	CG2144	CG2144 gene product from transcript CG2144-RA	FBgn0033187	FBtr0088904	NM_136448	35685	0.33
A_09_P025441	TBCB	tubulin-binding cofactor B	FBgn0034451	FBtr0086502	NM_137581	37244	0.33
A_09_P029786	nuf	nuclear fallout	FBgn0013718	FBtr0100039	NM_001259820	39572	0.33
A_09_P031191	Nak	Numb-associated kinase	FBgn0015772	FBtr0081189	NM_206003	35154	0.33
A_09_P033061	Pp2C1	Protein phosphatase 2C	FBgn0022768	FBtr0070685	NM_080335	31404	0.33
A_09_P039551	CG9609	CG9609 gene product from transcript CG9609-RA	FBgn0030787	FBtr0074356	NM_132933	32663	0.33
A_09_P040126	GalNAc-T2	UDP-N-acetyl-alpha-D-galactosamine:polypeptide N-acetylgalactosaminyltransferase 2	FBgn0030930	FBtr0074625	NM_167623	32836	0.33
A_09_P053196	CG10467	CG10467 gene product from transcript CG10467-RA	FBgn0035679	FBtr0077063	NM_139769	38697	0.33
A_09_P079341	CG8378	CG8378 gene product from transcript CG8378-RA	FBgn0027495	FBtr0087983	NM_136886	36299	0.33
A_09_P090415	Vha16-1	Vacuolar H[+] ATPase subunit 16-1	FBgn0262736	FBtr0086152	NM_165475	44307	0.33
A_09_P163350	CG6767	CG6767 gene product from transcript CG6767-RA	FBgn0036030	FBtr0076416	NM_168360	39132	0.33
A_09_P189165				TC241613			0.33
A_09_P224085				TC256676			0.33
A_09_P008101	CG8314	CG8314 gene product from transcript CG8314-RA	FBgn0034057	FBtr0087268	NM_137226	36757	0.34
A_09_P010306	Hrb87F	Heterogeneous nuclear ribonucleoprotein at 87F	FBgn0004237	FBtr0082851	NM_001170131	48535	0.34
A_09_P025756	Nnf1a	CG13434 gene product from transcript CG13434-RA	FBgn0034523	FBtr0086257	NM_137648	37325	0.34
A_09_P028406	CG17249	CG17249 gene product from transcript CG17249-RA	FBgn0035249	FBtr0072810	NM_139381	38201	0.34
A_09_P048626	nbs	CG6754 gene product from transcript CG6754-RD	FBgn0261530	FBtr0306040	NM_143716	44259	0.34
A_09_P061166	CG15523	CG15523 gene product from transcript CG15523-RA	FBgn0039727	FBtr0085505	NM_143496	43550	0.34
A_09_P064746	Chrac-16	CG15736 gene product from transcript CG15736-RA	FBgn0043001	FBtr0073642	NM_132548	32166	0.34
A_09_P116815	dbr	debra	FBgn0067779	FBtr0306539	NM_001258883	33161	0.34
A_09_P214810				NP1344091			0.34
A_09_P220980	Crk	CG1587 gene product from transcript CG1587-RD	FBgn0024811	FBtr0304871	NM_001258483	43775	0.34
A_09_P002526	lobo	lost boys	FBgn0083946	FBtr0110797	NM_001043292	4379864	0.35
A_09_P011636	lola	longitudinals lacking	FBgn0005630	FBtr0089360	NM_176130	44548	0.35
A_09_P035336	CG10566	CG10566 gene product from transcript CG10566-RA	FBgn0037050	FBtr0078292	NM_141026	40331	0.35
A_09_P040951	CG1529	CG1529 gene product from transcript CG1529-RA	FBgn0031144	FBtr0077267	NM_001144751	33077	0.35
A_09_P050526	mab-21	CG4746 gene product from transcript CG4746-RA	FBgn0029003	FBtr0070890	NM_143714	44127	0.35
A_09_P050556	SelR	CG6584 gene product from transcript CG6584-RI	FBgn0037847	FBtr0306641	NM_001260107	41309	0.35
A_09_P053506	CG43780	CG43780 gene product from transcript CG43780-RB	FBgn0264302	FBtr0331507	NM_001274577	38810	0.35
A_09_P126305	Rbp1-like	CG1987 gene product from transcript CG1987-RA	FBgn0030479	FBtr0339838		32293	0.35
A_09_P176245	Rdl	Resistant to dieldrin	FBgn0004244	FBtr0333836	NM_001274688	39054	0.35
A_09_P225860	CG33506	CG33506 gene product from transcript CG33506-RA	FBgn0053506	FBtr0091446	NM_001014528	3346177	0.35
A_09_P005906	CG1418	CG1418 gene product from transcript CG1418-RA	FBgn0033468	FBtr0088440	NM_136695	36035	0.36
A_09_P007441	CG6357	CG6357 gene product from transcript CG6357-RA	FBgn0033875	FBtr0087638	NM_137063	36532	0.36
A_09_P022601	CG9305	CG9305 gene product from transcript CG9305-RA	FBgn0032512	FBtr0080471	NM_135799	34748	0.36
A_09_P056026	CG9425	CG9425 gene product from transcript CG9425-RB	FBgn0036451	FBtr0075693	NM_140468	39613	0.36
A_09_P058986	CG31098	CG31098 gene product from transcript CG31098-RA	FBgn0051098	FBtr0084863	NM_170212	43057	0.36
A_09_P067546	CG14446	CG14446 gene product from transcript CG14446-RC	FBgn0262730	FBtr0307165	NM_132072	31555	0.36
A_09_P078011	Inos	CG11143 gene product from transcript CG11143-RA	FBgn0025885	FBtr0089329	NM_058057	35671	0.36
A_09_P090445			Dm.10929	SD07983			0.36
A_09_P109690	5PtaseI	CG42283 gene product from transcript CG42283-RB	FBgn0259178	FBtr0299661	NM_001144636	326119	0.36
A_09_P162300			Dm.34441	CO331608			0.36
A_09_P005016	l(2)41Ab	lethal (2) 41Ab	FBgn0262123	FBtr0114030	NM_001110887	5740691	0.37
A_09_P028241	CG2277	CG2277 gene product from transcript CG2277-RB	FBgn0035204	FBtr0072729	NM_138251	38148	0.37
A_09_P029726	COX1	cytochrome c oxidase subunit I	FBgn0013674	FBtr0100861		192469	0.37
A_09_P043301	Lam	Lamin	FBgn0002525	FBtr0079100	NM_001258964	33782	0.37
A_09_P049256	Cnx99A	Calnexin 99A	FBgn0015622	FBtr0085438	NM_057809	44643	0.37
A_09_P054876	CG14141	CG14141 gene product from transcript CG14141-RA	FBgn0036146	FBtr0076164	NM_140193	39264	0.37
A_09_P061386	CDase	Ceramidase	FBgn0039774	FBtr0085649	NM_170491	43618	0.37
A_09_P062991	CG3655	CG3655 gene product from transcript CG3655-RB	FBgn0040397	FBtr0070181	NM_001272189	31056	0.37
A_09_P072931	sage	salivary gland-expressed bHLH	FBgn0037672	FBtr0081982	NM_079563	41105	0.37
A_09_P078826	e(y)3	enhancer of yellow 3	FBgn0087008	FBtr0074762	NM_001272791	32965	0.37
A_09_P101065	CG6951	CG6951 gene product from transcript CG6951-RB	FBgn0036959	FBtr0074828	NM_168838	40222	0.37
A_09_P191475	CG42492	CG42492 gene product from transcript CG42492-RE	FBgn0259994	FBtr0300464	NM_144265	8674066	0.37
A_09_P197950				TC241005			0.37
A_09_P207590			Dm.19646	FI04436			0.37
A_09_P224780	RpL23	Ribosomal protein L23	FBgn0010078	FBtr0071897	NM_079089	37628	0.37
A_09_P010376	Ptp4E	Protein tyrosine phosphatase 4E	FBgn0004368	FBtr0070724	NM_001169198	31425	0.38
A_09_P011241	scrt	scratch	FBgn0004880	FBtr0073165	NM_079187	38469	0.38
A_09_P012271	Map60	Microtubule-associated protein 60	FBgn0010342	FBtr0088530	NM_057604	35991	0.38
A_09_P028521	mRpL46	mitochondrial ribosomal protein L46	FBgn0035272	FBtr0072776	NM_139404	38230	0.38
A_09_P032421	CLIP-190	Cytoplasmic linker protein 190	FBgn0020503	FBtr0080976	NM_001273600	35042	0.38
A_09_P036016	CG9795	CG9795 gene product from transcript CG9795-RD	FBgn0037234	FBtr0100617	NM_141197	40545	0.38
A_09_P049991	Trn	Transportin	FBgn0024921	FBtr0077000	NM_058020	38721	0.38
A_09_P052661	DopEcR	Dopamine/Ecdysteroid receptor	FBgn0035538	FBtr0100185	NM_001014560	38539	0.38
A_09_P068436	fend	forked end	FBgn0030090	FBtr0071349	NM_132300	31843	0.38
A_09_P070666	CG10177	CG10177 gene product from transcript CG10177-RA	FBgn0039083	FBtr0084424	NM_142893	42772	0.38
A_09_P076956	dlt	discs lost	FBgn0024510	FBtr0072790	NM_167916	46719	0.38
A_09_P118680	Kap-alpha3	karyopherin alpha3	FBgn0027338	FBtr0082107	NM_169296	41158	0.38
A_09_P136935	RN-tre	tre oncogene-related protein	FBgn0020620	FBtr0087605	NM_144124	36554	0.38
A_09_P137415	CG31708	CG31708 gene product from transcript CG31708-RC	FBgn0051708	FBtr0079776	NM_164846	34231	0.38
A_09_P162880	Sap47	Synapse-associated protein 47kD	FBgn0013334	FBtr0083205	NM_169690	41938	0.38
A_09_P168960	COX3	cytochrome c oxidase subunit III	FBgn0013676	FBtr0100868		192471	0.38
A_09_P004546	CG34455	CG34455 gene product from transcript CG34455-RC	FBgn0085484	FBtr0112761	NM_206309	39066	0.39
A_09_P038726	CG14411	CG14411 gene product from transcript CG14411-RA	FBgn0030582	FBtr0073946	NM_001169285	32408	0.39
A_09_P048816	Ubi-p5E	Ubiquitin-5E	FBgn0086558	FBtr0070933	NM_167065	326237	0.39
A_09_P049446	CG8920	CG8920 gene product from transcript CG8920-RB	FBgn0027529	FBtr0086280	NM_137631	37304	0.39
A_09_P066226	A16	CG9933 gene product from transcript CG9933-RA	FBgn0028965	FBtr0080427	NM_135754	34700	0.39
A_09_P068726	Arp5	Actin-related protein 5	FBgn0038576	FBtr0083557	NM_142427	42173	0.39
A_09_P077046	Crk	CG1587 gene product from transcript CG1587-RD	FBgn0024811	FBtr0089113	NM_001258483	43775	0.39
A_09_P077796	Ate1	CG9204 gene product from transcript CG9204-RA	FBgn0025720	FBtr0086318	NM_001274172	37288	0.39
A_09_P174975	mura	murashka	FBgn0037705	FBtr0082116	NM_141645	41145	0.39
A_09_P175895	CG43444	CG43444 gene product from transcript CG43444-RA	FBgn0263392	FBtr0309119	NM_139493	38347	0.39
A_09_P009116	CG12263	CG12263 gene product from transcript CG12263-RA	FBgn0034346	FBtr0086691	NM_137488	37118	0.4
A_09_P011931	RpL23	Ribosomal protein L23	FBgn0010078	FBtr0071897		37628	0.4
A_09_P016196	alpha-Man-I	alpha Mannosidase I	FBgn0259170	FBtr0299633	NM_167224	31957	0.4
A_09_P016941	CG33144	CG33144 gene product from transcript CG33144-RB	FBgn0053144	FBtr0088254	NM_176144	36131	0.4
A_09_P025751	Mgat1	UDP-GlcNAc:a-3-D-mannoside-beta-1,2-N-acetylglucosaminyltransferase I	FBgn0034521	FBtr0086259	NM_080378	37323	0.4
A_09_P037216	CG7800	CG7800 gene product from transcript CG7800-RA	FBgn0037552	FBtr0081795	NM_141513	40963	0.4
A_09_P062741	CG3706	CG3706 gene product from transcript CG3706-RA	FBgn0040342	FBtr0070189	NM_144377	53540	0.4
A_09_P071326	CG11168	CG11168 gene product from transcript CG11168-RC	FBgn0039249	FBtr0084715	NM_143054	42981	0.4
A_09_P073641	SelR	CG6584 gene product from transcript CG6584-RI	FBgn0037847	FBtr0082295	NM_169369	41309	0.4
A_09_P074506	CG10126	CG10126 gene product from transcript CG10126-RB	FBgn0038088	FBtr0082686	NM_141977	41579	0.4
A_09_P161225				TC241492			0.4
A_09_P162965			Dm.34655	BP549232			0.4
A_09_P197230	su(w[a])	suppressor of white-apricot	FBgn0003638	FBtr0070177	NM_206601	31054	0.4
A_09_P215265	Ca-beta	Ca2+-channel-protein-beta-subunit	FBgn0259822	FBtr0300537	NM_164959	34557	0.4
A_09_P006761	CG42700	CG42700 gene product from transcript CG42700-RC	FBgn0261611	FBtr0302923	NM_136910	36330	0.41
A_09_P017916	CG11562	CG11562 gene product from transcript CG11562-RA	FBgn0031247	FBtr0078130	NM_134672	33200	0.41
A_09_P021271	CG4592	CG4592 gene product from transcript CG4592-RB	FBgn0032162	FBtr0079879	NM_135480	34317	0.41
A_09_P027086	CG5532	CG5532 gene product from transcript CG5532-RA	FBgn0034902	FBtr0072091	NM_137982	37761	0.41
A_09_P028701	DmsR-2	Dromyosuppressin receptor 2	FBgn0264002	FBtr0330359	NM_001274394	38296	0.41
A_09_P034736	CG14102	CG14102 gene product from transcript CG14102-RA	FBgn0036906	FBtr0074928	NM_140890	40156	0.41
A_09_P046821	SC35	CG5442 gene product from transcript CG5442-RC	FBgn0265298	FBtr0306252	NM_001259076	53444	0.41
A_09_P107630	CG11771	CG11771 gene product from transcript CG11771-RA	FBgn0039252	FBtr0084748	NM_143057	42984	0.41
A_09_P130825			Dm.18732	MIP13681			0.41
A_09_P136535	Cyp12a5	CG11821 gene product from transcript CG11821-RA	FBgn0038680	FBtr0083730	NM_142525	42293	0.41
A_09_P184235				TC239861			0.41
A_09_P193700	Ca-beta	Ca2+-channel-protein-beta-subunit	FBgn0259822	FBtr0343617	NM_001273447	34557	0.41
A_09_P000896	CG33970	CG33970 gene product from transcript CG33970-RA	FBgn0053970	FBtr0100012	NM_001038982	43186	0.42
A_09_P006461	CG13204	CG13204 gene product from transcript CG13204-RA	FBgn0033627	FBtr0088128	NM_136834	36227	0.42
A_09_P009671	Sxl	Sex lethal	FBgn0264270	FBtr0336727	NM_001272376	3772180	0.42
A_09_P012801	unc-45	CG2708 gene product from transcript CG2708-RA	FBgn0010812	FBtr0081788	NM_080057	44910	0.42
A_09_P025291	sec31	CG8266 gene product from transcript CG8266-RB	FBgn0033339	FBtr0088643	NM_165630	35877	0.42
A_09_P034921	CG42674	CG42674 gene product from transcript CG42674-RF	FBgn0261556	FBtr0302715	NM_001144514	40205	0.42
A_09_P064531	CG18787	CG18787 gene product from transcript CG18787-RB	FBgn0042125	FBtr0321267	NM_144407	59163	0.42
A_09_P079856	Pfrx	6-phosphofructo-2-kinase	FBgn0027621	FBtr0074717	NM_058103	32938	0.42
A_09_P162995	Rtnl1	CG33113 gene product from transcript CG33113-RJ	FBgn0053113	FBtr0301540	NM_001169406	33721	0.42
A_09_P223700				TC244106			0.42
A_09_P009451	Rgk1	CG44011 gene product from transcript CG44011-RC	FBgn0264753	FBtr0334283	NM_166341	14462605	0.43
A_09_P025331	CG8237	CG8237 gene product from transcript CG8237-RA	FBgn0033350	FBtr0088653	NM_136581	35891	0.43
A_09_P028056	ebd1	earthbound 1	FBgn0035153	FBtr0072610	NM_138206	38082	0.43
A_09_P029066	ZnT63C	CG17723 gene product from transcript CG17723-RB	FBgn0035432	FBtr0073055	NM_168015	38407	0.43
A_09_P042386	Actn	alpha actinin	FBgn0000667	FBtr0070345	NM_058137	31166	0.43
A_09_P063246	Spase12	Spase 12-subunit	FBgn0040623	FBtr0085435	NM_176583	50096	0.43
A_09_P069776	RhoGAP93B	CG3421 gene product from transcript CG3421-RA	FBgn0038853	FBtr0084036	NM_142682	42496	0.43
A_09_P123055			Dm.5435	RH50927			0.43
A_09_P126650	fd96Cb	forkhead domain 96Cb	FBgn0004898	FBtr0084771		43011	0.43
A_09_P128670	CG31098	CG31098 gene product from transcript CG31098-RA	FBgn0051098	FBtr0084863	NM_170212	43057	0.43
A_09_P134845				TC225819			0.43
A_09_P138255				TC231971			0.43
A_09_P146785				TC241918			0.43
A_09_P196510	l(1)G0156	lethal (1) G0156	FBgn0027291	FBtr0336668	NM_001272776	32940	0.43
A_09_P199915	CG8768	CG8768 gene product from transcript CG8768-RA	FBgn0033769	FBtr0087871	NM_136969	36400	0.43
A_09_P202600	Rbp6	RNA-binding protein 6	FBgn0260943	FBtr0310005	NM_001275050	39919	0.43
A_09_P204885	Rdl	Resistant to dieldrin	FBgn0004244	FBtr0333836	NM_001274688	39054	0.43
A_09_P020616	CG8673	CG8673 gene product from transcript CG8673-RA	FBgn0031986	FBtr0079575	NM_135338	34105	0.44
A_09_P029131	CG42324	CG42324 gene product from transcript CG42324-RK	FBgn0259224	FBtr0334636	NM_139562	38430	0.44
A_09_P049386				GH16383			0.44
A_09_P060001	CG31510	CG31510 gene product from transcript CG31510-RA	FBgn0051510	FBtr0084783	NM_170203	326146	0.44
A_09_P067241	SPR	Sex peptide receptor	FBgn0029768	FBtr0070778	NM_131997	31463	0.44
A_09_P117800	CG8485	CG8485 gene product from transcript CG8485-RA	FBgn0033915	FBtr0087569	NM_166043	36579	0.44
A_09_P172350	CG12054	CG12054 gene product from transcript CG12054-RE	FBgn0039831	FBtr0335408	NM_001260456	43694	0.44
A_09_P195775	Ctr1A	Copper transporter 1A	FBgn0062413	FBtr0070951	NM_132108	31601	0.44
A_09_P212010	rnh1	ribonuclease H1	FBgn0023171	FBtr0088883	NM_057967	35746	0.44
A_09_P222315	Msr-110	CG10596 gene product from transcript CG10596-RB	FBgn0015766	FBtr0077131	NM_168123	38629	0.44
A_09_P027171	DNA-ligI	DNA ligase I	FBgn0262619	FBtr0072132	NM_137999	37791	0.45
A_09_P051206			Dm.18029	RE64054			0.45
A_09_P061411	PH4alphaNE1	prolyl-4-hydroxylase-alpha NE1	FBgn0039780	FBtr0085688	NM_170495	43625	0.45
A_09_P070806	CG10208	CG10208 gene product from transcript CG10208-RA	FBgn0039118	FBtr0084461	NM_142929	42814	0.45
A_09_P073946	CG14715	CG14715 gene product from transcript CG14715-RA	FBgn0037930	FBtr0082423	NM_141844	41403	0.45
A_09_P074771	CG14372	CG14372 gene product from transcript CG14372-RD	FBgn0038156	FBtr0309090	NM_001260157	41657	0.45
A_09_P213135			Dm.11463	LD40776			0.45
A_09_P214505	CG30385	CG30385 gene product from transcript CG30385-RA	FBgn0050385	FBtr0089047	NM_165511	246585	0.45
A_09_P010916	ogre	optic ganglion reduced	FBgn0004646	FBtr0071036	NM_001272371	45382	0.46
A_09_P014871	CG32195	CG32195 gene product from transcript CG32195-RA	FBgn0052195	FBtr0075125	NM_001275077	317907	0.46
A_09_P040601	CG14215	CG14215 gene product from transcript CG14215-RA	FBgn0031052	FBtr0074746	NM_134496	32971	0.46
A_09_P042906	inv	invected	FBgn0001269	FBtr0088068	NM_165838	36239	0.46
A_09_P051101	Fmr1	CG6203 gene product from transcript CG6203-RC	FBgn0028734	FBtr0082199	NM_169325	37528	0.46
A_09_P054881	Plod	procollagen lysyl hydroxylase	FBgn0036147	FBtr0076187	NM_140194	39265	0.46
A_09_P066131	Cyp28a5	CG8864 gene product from transcript CG8864-RA	FBgn0028940	FBtr0080587	NM_135850	34817	0.46
A_09_P078261	prominin-like	CG7740 gene product from transcript CG7740-RD	FBgn0026189	FBtr0073120	NM_001274422	38372	0.46
A_09_P105935	nxf2	nuclear RNA export factor 2	FBgn0036640	FBtr0089478	NM_079387	39843	0.46
A_09_P108950	tau	CG31057 gene product from transcript CG31057-RB	FBgn0051057	FBtr0331368	NM_001276090	326116	0.46
A_09_P166035	Ubc-E2H	CG2257 gene product from transcript CG2257-RA	FBgn0029996	FBtr0071113	NM_167145	31728	0.46
A_09_P002591			FBgn0265194	FBtr0339075	NM_001043083		0.47
A_09_P009676	Sxl	Sex lethal	FBgn0264270	FBtr0331254	NM_001031895	3772180	0.47
A_09_P020776	CG7781	CG7781 gene product from transcript CG7781-RA	FBgn0032021	FBtr0079609	NM_135366	34143	0.47
A_09_P023246	CG17597	CG17597 gene product from transcript CG17597-RA	FBgn0032715	FBtr0081121	NM_136068	35140	0.47
A_09_P026361	MED16	Mediator complex subunit 16	FBgn0034707	FBtr0071770	NM_137806	37535	0.47
A_09_P029516	CalpA	Calpain-A	FBgn0012051	FBtr0086530	NM_057700	37232	0.47
A_09_P033756	CG9674	CG9674 gene product from transcript CG9674-RD	FBgn0036663	FBtr0075344	NM_001259874	39878	0.47
A_09_P067676	CG3198	CG3198 gene product from transcript CG3198-RA	FBgn0029887	FBtr0070991	NM_132109	31602	0.47
A_09_P076191	Prx3	Peroxiredoxin 3	FBgn0038519	FBtr0083503	NM_079663	42109	0.47
A_09_P077981	Crag	Calmodulin-binding protein related to a Rab3 GDP/GTP exchange protein	FBgn0025864	FBtr0071219	NM_080341	31800	0.47
A_09_P187322				TC241005			0.47
A_09_P017216	CG33230	CG33230 gene product from transcript CG33230-RA	FBgn0053230	FBtr0072757	NM_206233	2768998	0.48
A_09_P053866	CG13671	CG13671 gene product from transcript CG13671-RA	FBgn0035867	FBtr0076706	NM_139945	38932	0.48
A_09_P055051	CG11652	CG11652 gene product from transcript CG11652-RA	FBgn0036194	FBtr0076130	NM_168471	39317	0.48
A_09_P061076	CG7789	CG7789 gene product from transcript CG7789-RA	FBgn0039698	FBtr0085483	NM_143471	43516	0.48
A_09_P079826	LM408	Lysosomal alpha-mannosidase	FBgn0027611	FBtr0080030	NM_135564	34437	0.48
A_09_P123720	cm	carmine	FBgn0000330	FBtr0071033	NM_176700	31647	0.48
A_09_P016761	CG33080	CG33080 gene product from transcript CG33080-RA	FBgn0053080	FBtr0070844	NM_176685	31491	0.49
A_09_P036421	CG1427	CG1427 gene product from transcript CG1427-RC	FBgn0037347	FBtr0273377	NM_141299	40681	0.49
A_09_P043906	numb	CG3779 gene product from transcript CG3779-RB	FBgn0002973	FBtr0079822	NM_078799	34263	0.49
A_09_P060296	stai	stathmin	Dm.3380	FBtr0079197	NM_001273193	33863	0.49
A_09_P068266	CG12112	CG12112 gene product from transcript CG12112-RA	FBgn0030048	FBtr0071233	NM_132261	31794	0.49
A_09_P070296	CG6937	CG6937 gene product from transcript CG6937-RA	FBgn0038989	FBtr0084266	NM_142809	42662	0.49
A_09_P090375	CG42240	CG42240 gene product from transcript CG42240-RB	FBgn0250869	FBtr0290308	NM_001144692	7354471	0.49
A_09_P124155				TC229784			0.49
A_09_P002241				TC241733			0.5
A_09_P007066	CG17575	CG17575 gene product from transcript CG17575-RA	FBgn0250842	FBtr0087819	NM_001201988	36414	0.5
A_09_P022606	CG6565	CG6565 gene product from transcript CG6565-RA	FBgn0032513	FBtr0080468	NM_135800	34749	0.5
A_09_P030531	Cyp4ae1	Cytochrome P450-4ae1	FBgn0015036	FBtr0070388	NM_080305	31193	0.5
A_09_P034646	Rcd7	Reduction in Cnn dots 7	FBgn0260461	FBtr0074936	NM_168803	40126	0.5
A_09_P051761			Dm.20325	L28953			0.5
A_09_P207320	CG43867	CG43867 gene product from transcript CG43867-RA	FBgn0264449	FBtr0343359	NM_058041	31031	0.5
A_09_P013911	CG42784	CG42784 gene product from transcript CG42784-RF	FBgn0263354	FBtr0308949	NM_001201869	326165	0.51
A_09_P019166	CG3338	CG3338 gene product from transcript CG3338-RA	FBgn0031598	FBtr0077462	NM_134981	33640	0.51
A_09_P035931	CG12582	CG12582 gene product from transcript CG12582-RG	FBgn0037215	FBtr0336702	NM_164315	40524	0.51
A_09_P044496	ru	roughoid	FBgn0003295	FBtr0072681	NM_080051	44856	0.51
A_09_P044566	Sce	Sex combs extra	FBgn0003330	FBtr0085245	NM_058161	43327	0.51
A_09_P070911	CG18428	CG18428 gene product from transcript CG18428-RB	FBgn0039149	FBtr0084543	NM_001260349	42857	0.51
A_09_P077226	CG11448	CG11448 gene product from transcript CG11448-RB	FBgn0024985	FBtr0070225	NM_001272203	31090	0.51
A_09_P077241	CG42666	CG42666 gene product from transcript CG42666-RG	FBgn0261548	FBtr0302657	NM_166906	31136	0.51
A_09_P192560				TC247610			0.51
A_09_P016406	CG32767	CG32767 gene product from transcript CG32767-RH	FBgn0052767	FBtr0302118	NM_131975	31430	0.52
A_09_P027391	mRpS17	mitochondrial ribosomal protein S17	FBgn0034986	FBtr0072277	NM_080380	37872	0.52
A_09_P034976	CG17233	CG17233 gene product from transcript CG17233-RG	FBgn0036958	FBtr0306327	NM_001259911	40220	0.52
A_09_P039561	Rrp45	CG9606 gene product from transcript CG9606-RA	FBgn0030789	FBtr0074355	NM_132935	32665	0.52
A_09_P053511	eco	CG8598 gene product from transcript CG8598-RA	FBgn0035766	FBtr0076882	NM_139849	38812	0.52
A_09_P103955	CG43343	CG43343 gene product from transcript CG43343-RB	FBgn0263048	FBtr0306945	NM_001170214	42624	0.52
A_09_P187145	Atf3	Activating transcription factor 3	FBgn0028550	FBtr0070244	NM_138988	43867	0.52
A_09_P195510				TC242118			0.52
A_09_P010201	5-HT1A	Serotonin receptor 1A	FBgn0004168	FBtr0086577	NM_166322	37196	0.53
A_09_P040026	Frq1	Frequenin 1	FBgn0030897	FBtr0100239	NM_001038764	32797	0.53
A_09_P040386	CG7914	CG7914 gene product from transcript CG7914-RA	FBgn0030995	FBtr0074696	NM_133131	32907	0.53
A_09_P056496	CG12084	CG12084 gene product from transcript CG12084-RB	FBgn0043458	FBtr0072711	NM_138268	192509	0.53
A_09_P076531	CG11596	CG11596 gene product from transcript CG11596-RA	FBgn0023522	FBtr0070318	NM_166916	31158	0.53
A_09_P079186	l(1)G0156	lethal (1) G0156	FBgn0027291	FBtr0307904	NM_167657	32940	0.53
A_09_P192785							0.53
A_09_P213775	CG30419	CG30419 gene product from transcript CG30419-RA	FBgn0050419	FBtr0072275	NM_138055	37879	0.53
A_09_P010596	Ten-a	Tenascin accessory	FBgn0259240	FBtr0299860	NM_001144718	32183	0.54
A_09_P050461	Msp-300	Muscle-specific protein 300	FBgn0261836	FBtr0303384	NM_001201764	3771968	0.54
A_09_P052361	Cf2	Chorion factor 2	FBgn0000286	FBtr0089649	NM_078750	33692	0.54
A_09_P211285	CG14446	CG14446 gene product from transcript CG14446-RC	FBgn0262730	FBtr0307165	NM_132072	31555	0.54
A_09_P025016	CG12769	CG12769 gene product from transcript CG12769-RB	FBgn0033252	FBtr0088828	NM_136503	35770	0.55
A_09_P031431	lbm	late bloomer	FBgn0016032	FBtr0089033	NM_078915	35623	0.55
A_09_P106545	Dak1	CG6092 gene product from transcript CG6092-RA	FBgn0028833	FBtr0084976	NM_143199	43165	0.55
A_09_P146540	Glut4EF	Glucose transporter 4 enhancer factor	FBgn0263097	FBtr0114583	NM_001144559	41217	0.55
A_09_P189260	CG6340	CG6340 gene product from transcript CG6340-RE	FBgn0030648	FBtr0310061	NM_167447	32482	0.55
A_09_P197045	SK	small conductance calcium-activated potassium channel	FBgn0029761	FBtr0331603	NM_001272323	31456	0.55
A_09_P225680	fas	faint sausage	FBgn0000633	FBtr0087625	NM_079007	36521	0.55
A_09_P061131	CG7816	CG7816 gene product from transcript CG7816-RJ	FBgn0039714	FBtr0089925	NM_170444	43533	0.56
A_09_P067576	CG15896	CG15896 gene product from transcript CG15896-RB	FBgn0029858	FBtr0070898	NM_001258620	31568	0.56
A_09_P069096	Cyp12a5	CG11821 gene product from transcript CG11821-RA	FBgn0038680	FBtr0083730	NM_142525	42293	0.56
A_09_P079416	ana2	anastral spindle 2	FBgn0027513	FBtr0088685	NM_136571	35878	0.56
A_09_P186150							0.56
A_09_P205025							0.56
A_09_P213750	DCX-EMAP	Doublecortin-domain-containing echinoderm-microtubule-associated protein ortholog	FBgn0259099	FBtr0330139	NM_001274922	39617	0.56
A_09_P225470							0.56
A_09_P015161	CG32278	CG32278 gene product from transcript CG32278-RA	FBgn0052278	FBtr0073033	NM_167996	38382	0.57
A_09_P034461	CG11619	CG11619 gene product from transcript CG11619-RA	FBgn0036836	FBtr0075046	NM_140824	40072	0.57
A_09_P101550	CG4041	CG4041 gene product from transcript CG4041-RB	FBgn0029736	FBtr0300998	NM_131969	31422	0.57
A_09_P162790			Dm.34612	EC266692			0.57
A_09_P163240				TC241818			0.57
A_09_P195835	RhoGAP93B	CG3421 gene product from transcript CG3421-RA	FBgn0038853	FBtr0084036	NM_142682	42496	0.57
A_09_P211460	tutl	turtle	FBgn0010473	FBtr0089268	NM_164578	46015	0.57
A_09_P220115	Syp	Syncrip	FBgn0038826	FBtr0334712	NM_001275848	42460	0.57
A_09_P055771	Spt20	CG17689 gene product from transcript CG17689-RA	FBgn0036374	FBtr0075812	NM_001038916	39522	0.58
A_09_P141755	SPR	Sex peptide receptor	FBgn0029768	FBtr0070778	NM_131997	31463	0.58
A_09_P147645	fax	failed axon connections	FBgn0014163	FBtr0100477	NM_001014587	39826	0.58
A_09_P166305	Kdm4B	Histone demethylase 4B	FBgn0053182	FBtr0302054	NM_001169668	318918	0.58
A_09_P190045	Actn	alpha actinin	FBgn0000667	FBtr0070345	NM_058137	31166	0.58
A_09_P198000	CG3262	CG3262 gene product from transcript CG3262-RE	FBgn0032986	FBtr0334168	NM_001273759	35452	0.58
A_09_P204815	shep	alan shepard	FBgn0052423	FBtr0333289	NM_168114	38605	0.58
A_09_P014086	CG43800	CG43800 gene product from transcript CG43800-RA	FBgn0264344	FBtr0332005	NM_001273257	14462715	0.59
A_09_P024691	Incenp	Inner centromere protein	FBgn0260991	FBtr0088961	NM_078924	35649	0.59
A_09_P031746	sktl	skittles	FBgn0016984	FBtr0071563	NM_057858	37356	0.59
A_09_P041731	cm	carmine	FBgn0000330	FBtr0071033	NM_176700	31647	0.59
A_09_P049091	CG13337	CG13337 gene product from transcript CG13337-RA	FBgn0033863	FBtr0344330	NM_137051	36518	0.59
A_09_P050351	inaE	inactivation no afterpotential E	FBgn0261244	FBtr0073826	NM_176728	32343	0.59
A_09_P066761	CG3091	CG3091 gene product from transcript CG3091-RA	FBgn0029608	FBtr0342767	NM_001038736	31210	0.59
A_09_P071846	CG42235	CG42235 gene product from transcript CG42235-RE	FBgn0250757	FBtr0290140	NM_001144639	43136	0.59
A_09_P108255	slo	slowpoke	FBgn0003429	FBtr0100629	NM_001014659	42940	0.59
A_09_P181175				TC238232			0.59
A_09_P201835	CG13739	CG13739 gene product from transcript CG13739-RA	FBgn0033403	FBtr0088558	NM_136636	35957	0.59
A_09_P209210	Ca-beta	Ca2+-channel-protein-beta-subunit	FBgn0259822	FBtr0306386	NM_001259048	34557	0.59
A_09_P000791	CG33914	CG33914 gene product from transcript CG33914-RC	FBgn0053914	FBtr0307216	NM_001259231	3772464	0.6
A_09_P003761	CG34326	CG34326 gene product from transcript CG34326-RA	Dm.36194	NM_001103537	NM_001103537	5740223	0.6
A_09_P068401	CG7246	CG7246 gene product from transcript CG7246-RA	FBgn0030081	FBtr0071353	NM_132292	31833	0.6
A_09_P073221	CG8478	CG8478 gene product from transcript CG8478-RD	FBgn0037746	FBtr0082133	NM_001170105	41194	0.6
A_09_P118675	Pka-C1	cAMP-dependent protein kinase 1	FBgn0000273	FBtr0335495	NM_057629	34284	0.6
A_09_P144675	CG43800	CG43800 gene product from transcript CG43800-RA	FBgn0264344	FBtr0332005	NM_001273257	14462715	0.6
A_09_P146770	CG14621	CG14621 gene product from transcript CG14621-RA	FBgn0031183	FBtr0339557		33128	0.6
A_09_P013121	OstStt3	Oligosaccharyl transferase 3	FBgn0011336	FBtr0084786	NM_079770	43005	0.61
A_09_P026291	CG11474	CG11474 gene product from transcript CG11474-RC	FBgn0034688	FBtr0071802	NM_137790	37514	0.61
A_09_P028046	CG17129	CG17129 gene product from transcript CG17129-RC	FBgn0035151	FBtr0072613	NM_138204	38080	0.61
A_09_P037211	Gie	GTPase indispensable for equal segregation of chromosomes	FBgn0037551	FBtr0081794	NM_141512	40961	0.61
A_09_P049476	CG31221	CG31221 gene product from transcript CG31221-RA	FBgn0051221	FBtr0083763	NM_001275800	42325	0.61
A_09_P063306	CG15456	CG15456 gene product from transcript CG15456-RA	FBgn0040650	FBtr0077323	NM_144035	50123	0.61
A_09_P071561	CG10513	CG10513 gene product from transcript CG10513-RB	FBgn0039311	FBtr0114505	NM_143113	43051	0.61
A_09_P181385							0.61
A_09_P195350	CG32767	CG32767 gene product from transcript CG32767-RH	FBgn0052767	FBtr0331758	NM_001272321	31430	0.61
A_09_P014501	Alg10	Alpha 3 glucosyltransferase	FBgn0052076	FBtr0076217	NM_168449	326193	0.62
A_09_P036031	CG1090	CG1090 gene product from transcript CG1090-RI	FBgn0037238	FBtr0332449	NM_001275322	40551	0.62
A_09_P039101	Pis	Phosphatidylinositol synthase	FBgn0030670	FBtr0074059	NM_167456	32506	0.62
A_09_P043986	para	paralytic	FBgn0264255	FBtr0074298	NM_001201706	32619	0.62
A_09_P057911	CG30197	CG30197 gene product from transcript CG30197-RA	FBgn0050197	FBtr0087494	NM_166058	246513	0.62
A_09_P103215	pros	prospero	FBgn0004595	FBtr0304606	NM_169386	41363	0.62
A_09_P170295	CG10126	CG10126 gene product from transcript CG10126-RB	FBgn0038088	FBtr0082686	NM_141977	41579	0.62
A_09_P197145				TC233203			0.62
A_09_P205155				TC241212			0.62
A_09_P218860	eIF-4a	Eukaryotic initiation factor 4a	FBgn0001942	FBtr0079176	NM_057247	33835	0.62
A_09_P005271				TC248926			0.63
A_09_P007911	row	relative of woc	FBgn0033998	FBtr0087402	NM_001274063	36685	0.63
A_09_P009461	CG11961	CG11961 gene product from transcript CG11961-RB	FBgn0034436	FBtr0086520	NM_137569	37221	0.63
A_09_P010861	GluRIIA	Glutamate receptor IIA	FBgn0004620	FBtr0079106	NM_078760	33788	0.63
A_09_P012566	tutl	turtle	FBgn0010473	FBtr0089269	NM_164577	46015	0.63
A_09_P040136	Ggt-1	gamma-glutamyl transpeptidase	FBgn0030932	FBtr0074622	NM_133075	32839	0.63
A_09_P040251	CG7058	CG7058 gene product from transcript CG7058-RC	FBgn0030961	FBtr0301153	NM_133099	32873	0.63
A_09_P111180	CG13950	CG13950 gene product from transcript CG13950-RA	FBgn0031289	FBtr0078018	NM_134709	33267	0.63
A_09_P132150	Cyp6a9	Cytochrome P450-6a9	FBgn0013771	FBtr0300128	NM_079024	36663	0.63
A_09_P174420			Dm.32458	CO298757			0.63
A_09_P178310				TC236456			0.63
A_09_P220845				TC240384			0.63
A_09_P009681	Sxl	Sex lethal	FBgn0264270	FBtr0331251	NM_001272374	3772180	0.64
A_09_P021181	CG4364	CG4364 gene product from transcript CG4364-RA	FBgn0032138	FBtr0079848	NM_135461	34287	0.64
A_09_P040591	Arp10	Actin-related protein 10	FBgn0031050	FBtr0074760	NM_134494	32969	0.64
A_09_P043221	Aats-asp	Aspartyl-tRNA synthetase	FBgn0002069	FBtr0087784	NM_001274002	36420	0.64
A_09_P069841	Snmp1	Sensory neuron membrane protein 1	FBgn0260004	FBtr0333928	NM_001275874	42514	0.64
A_09_P077216	CG4293	CG4293 gene product from transcript CG4293-RD	FBgn0024983	FBtr0100476	NM_001038727	31001	0.64
A_09_P139565	CG33144	CG33144 gene product from transcript CG33144-RB	FBgn0053144	FBtr0302517	NM_176144	36131	0.64
A_09_P162010			Dm.34371	CO290546			0.64
A_09_P187825				TC241367			0.64
A_09_P195615				TC238780			0.64
A_09_P047171	dom	domino	Dm.7802	NM_001169766	NM_001169766	45655	0.65
A_09_P055851	CG8783	CG8783 gene product from transcript CG8783-RB	FBgn0036397	FBtr0075786	NM_140423	39550	0.65
A_09_P073591	CG4089	CG4089 gene product from transcript CG4089-RA	FBgn0037838	FBtr0082281	NM_141764	41300	0.65
A_09_P091195	GlyP	Glycogen phosphorylase	FBgn0004507	FBtr0100485	NM_001032048	33386	0.65
A_09_P012186	brat	brain tumor	FBgn0010300	FBtr0081158	NM_057597	35197	0.66
A_09_P017461	CG33296	CG33296 gene product from transcript CG33296-RB	FBgn0053296	FBtr0302519	NM_205922	2768941	0.66
A_09_P101305	CG42235	CG42235 gene product from transcript CG42235-RE	FBgn0250757	FBtr0290140	NM_001144639	43136	0.66
A_09_P129425	Cpr49Ag	Cuticular protein 49Ag	FBgn0033730	FBtr0087922	NM_136932	36353	0.66
A_09_P154790	Pfrx	6-phosphofructo-2-kinase	FBgn0027621	FBtr0307194	NM_001258821	32938	0.66
A_09_P195910	CLIP-190	Cytoplasmic linker protein 190	FBgn0020503	FBtr0332452	NM_001273597	35042	0.66
A_09_P015346	CG32365	CG32365 gene product from transcript CG32365-RA	FBgn0052365	FBtr0076746	NM_168240	38876	0.67
A_09_P058281			Dm.33750	AT12446			0.67
A_09_P069881	ETHR	CG5911 gene product from transcript CG5911-RB	FBgn0038874	FBtr0084054	NM_142703	42523	0.67
A_09_P165285	dnk	deoxyribonucleoside kinase	FBgn0022338	FBtr0083707	NM_079675	42273	0.67
A_09_P031451	Tom40	Translocase of outer membrane 40	FBgn0016041	FBtr0071074	NM_206640	44978	0.68
A_09_P046171	endoA	endophilin A	FBgn0038659	FBtr0083699	NM_138767	42265	0.68
A_09_P051772	Rho1	CG8416 gene product from transcript CG8416-RB	Dm.644	L38311		36775	0.68
A_09_P090045	CG31759	CG31759 gene product from transcript CG31759-RD	FBgn0051759	FBtr0290240	NM_165001	326158	0.68
A_09_P145120	CG2893	CG2893 gene product from transcript CG2893-RE	Dm.7759	FBtr0113769		3354992	0.68
A_09_P147720	CLIP-190	Cytoplasmic linker protein 190	FBgn0020503	FBtr0301442	NM_001144361	35042	0.68
A_09_P066221	Or49b	Odorant receptor 49b	FBgn0028963	FBtr0087781	NM_078997	36413	0.69
A_09_P079851	Acf1	ATP-dependent chromatin assembly factor large subunit	FBgn0027620	FBtr0085845	NM_080486	43751	0.69
A_09_P165735				TC240085			0.69
A_09_P168405	CR32658	ncRNA	Dm.21724	NR_002111	NR_002111	3772624	0.69
A_09_P205240	CR43283	ncRNA		NR_048371	NR_048371	12797884	0.69
A_09_P206000	CG1646	CG1646 gene product from transcript CG1646-RC	FBgn0039600	FBtr0113301	NM_001104488	43399	0.69
A_09_P005776	CG12926	CG12926 gene product from transcript CG12926-RA	FBgn0033437	FBtr0088502	NM_136666	35996	0.7
A_09_P016276	CG32702	CG32702 gene product from transcript CG32702-RB	FBgn0052702	FBtr0273437	NM_167193	326235	0.7
A_09_P058551	CG30466	CG30466 gene product from transcript CG30466-RA	FBgn0050466	FBtr0087339	NM_166103	246629	0.7
A_09_P160755			Dm.33875	BI568543			0.7
A_09_P169535	Rdl	Resistant to dieldrin	FBgn0004244	FBtr0076534	NM_079267	39054	0.7
A_09_P172510	CG41378	CG41378 gene product from transcript CG41378-RE	FBgn0085638	FBtr0301790	NM_001170365	5740475	0.7
A_09_P188500			Dm.34322	CO345206			0.7
A_09_P021231	nAcRalpha-30D	nicotinic Acetylcholine Receptor alpha 30D	FBgn0032151	FBtr0079912	NM_001273373	34304	0.71
A_09_P057776	CG30158	CG30158 gene product from transcript CG30158-RA	FBgn0050158	FBtr0086165	NM_144058	50149	0.71
A_09_P143555				TC240245			0.71
A_09_P160415	CR32205	ncRNA	Dm.33130	NR_001975	NR_001975	3772102	0.71
A_09_P162235	CG43902	CG43902 gene product from transcript CG43902-RA	FBgn0264503	FBtr0332934	NM_132380	31948	0.71
A_09_P001921	CG42258	CG42258 gene product from transcript CG42258-RC	FBgn0259143	FBtr0299559	NM_132573	32196	0.72
A_09_P042706	hfw	halfway	FBgn0001189	FBtr0070270	NM_001272206	31120	0.72
A_09_P067271	CG42492	CG42492 gene product from transcript CG42492-RE	FBgn0259994	FBtr0300466	NM_132009	8674066	0.72
A_09_P067756	CG4542	CG4542 gene product from transcript CG4542-RA	FBgn0029906	FBtr0070970	NM_132127	31623	0.72
A_09_P104170	Fdh	Formaldehyde dehydrogenase	FBgn0011768	FBtr0082290	NM_079586	41311	0.72
A_09_P182855				TC239146			0.72
A_09_P209290			Dm.24543	CO321066			0.72
A_09_P043836	net	CG11450 gene product from transcript CG11450-RB	FBgn0002931	FBtr0330637	NM_001272860	45339	0.73
A_09_P045526			Dm.15756	IP11930			0.73
A_09_P063886	CG13130	CG13130 gene product from transcript CG13130-RA	Dm.1554	NM_144306	NM_144306	50439	0.73
A_09_P064071	Tep2	Thioester-containing protein 2	FBgn0041182	FBtr0079510	NM_078782	34044	0.73
A_09_P090155			Dm.21258	FBtr0344363	NM_001275478		0.73
A_09_P091075			Dm.4020	IP17380			0.73
A_09_P032621	Alas	Aminolevulinate synthase	FBgn0020764	FBtr0072151	NM_057933	37815	0.74
A_09_P049391	E2f	E2F transcription factor	FBgn0011766	FBtr0084119	NM_079713	42550	0.74
A_09_P050741			Dm.38158	RH57193			0.74
A_09_P217080	CG5142	CG5142 gene product from transcript CG5142-RD	FBgn0032470	FBtr0336855	NM_001273501	34702	0.74
A_09_P008111	CG8320	CG8320 gene product from transcript CG8320-RA	FBgn0034059	FBtr0087202	NM_137228	36759	0.75
A_09_P024861	CG2064	CG2064 gene product from transcript CG2064-RA	FBgn0033205	FBtr0088923	NM_136466	35708	0.75
A_09_P032426	CLIP-190	Cytoplasmic linker protein 190	FBgn0020503	FBtr0339796	NM_001144361	35042	0.75
A_09_P040981	bves	CG32513 gene product from transcript CG32513-RA	FBgn0031150	FBtr0077246	NM_134582	33083	0.75
A_09_P054686	CG14153	CG14153 gene product from transcript CG14153-RA	FBgn0036094	FBtr0076259	NM_140147	39208	0.75
A_09_P074476	NijC	Ninjurin C	FBgn0038079	FBtr0113228	NM_001104291	41568	0.75
A_09_P190145			Dm.1483	GH03753			0.75
A_09_P214740				TC228443			0.75
A_09_P218130	lobo	lost boys	FBgn0083946	FBtr0110797	NM_001043292	4379864	0.75
A_09_P219540	Lrch	Leucine-rich-repeats and calponin homology domain protein	FBgn0032633	FBtr0339797		35041	0.75
A_09_P061851	Syt7	CG2381 gene product from transcript CG2381-RB	FBgn0039900	FBtr0089139	NM_205871	43783	0.76
A_09_P216850	CG32537	CG32537 gene product from transcript CG32537-RA	FBgn0052537	FBtr0074687	NM_167643	318079	0.76
A_09_P004891	Muc14A	Mucin 14A	FBgn0052580	FBtr0074205	NM_167482	318097	0.77
A_09_P037311	CG2909	CG2909 gene product from transcript CG2909-RA	FBgn0030189	FBtr0071441	NM_132388	31958	0.77
A_09_P066306	Spn27A	Serpin 27A	FBgn0028990	FBtr0079321	NM_143767	45815	0.77
A_09_P174215			Dm.32358	CO191189			0.77
A_09_P209320	Ipk1	CG30295 gene product from transcript CG30295-RB	FBgn0050295	FBtr0113368		37360	0.77
A_09_P212465	Cpr51A	Cuticular protein 51A	Dm.6174	BP550895		36613	0.77
A_09_P224990	CG41378	CG41378 gene product from transcript CG41378-RE	FBgn0085638	FBtr0301790	NM_001170365	5740475	0.77
A_09_P011216	hts	hu li tai shao	FBgn0263391	FBtr0309110	NM_166349	37230	0.78
A_09_P017106	ventrally-expressed-protein-D	CG33200 gene product from transcript CG33200-RB	FBgn0053200	FBtr0071826	NM_176245	117331	0.78
A_09_P023656	CG43861	CG43861 gene product from transcript CG43861-RA	FBgn0264443	FBtr0332565	NM_001169548	35284	0.78
A_09_P076521	CG3857	CG3857 gene product from transcript CG3857-RA	FBgn0023520	FBtr0070349	NM_206607	2768908	0.78
A_09_P116830	nrm	neuromusculin	FBgn0262509	FBtr0304833	NM_001259961	40515	0.78
A_09_P160925			Dm.33940	GM04921			0.78
A_09_P180940				TC238104			0.78
A_09_P184735	CkIIbeta	Casein kinase II beta subunit	FBgn0000259	FBtr0073562	NM_206692	32132	0.78
A_09_P208025							0.78
A_09_P021106	FucTB	CG4435 gene product from transcript CG4435-RA	FBgn0032117	FBtr0079811	NM_135444	34260	0.79
A_09_P050201	CG1647	CG1647 gene product from transcript CG1647-RA	FBgn0039602	FBtr0085326	NM_143379	43401	0.79
A_09_P056316	CG12301	CG12301 gene product from transcript CG12301-RA	FBgn0036514	FBtr0075564	NM_140524	39689	0.79
A_09_P071731	CG4730	CG4730 gene product from transcript CG4730-RA	FBgn0039355	FBtr0084934	NM_001276036	43099	0.79
A_09_P073966	CG6834	CG6834 gene product from transcript CG6834-RA	FBgn0037935	FBtr0082438	NM_141847	41409	0.79
A_09_P078851	drosha	CG8730 gene product from transcript CG8730-RA	FBgn0026722	FBtr0088850	NM_058088	35747	0.79
A_09_P169560							0.79
A_09_P186215	Rgk3	CG34397 gene product from transcript CG34397-RD	FBgn0085426	FBtr0112646	NM_001103925	5740446	0.79
A_09_P197371	CG5316	CG5316 gene product from transcript CG5316-RC	FBgn0038704	FBtr0083759	NM_169859	42322	0.79
A_09_P006666	CG18343	CG18343 gene product from transcript CG18343-RB	FBgn0033683	FBtr0087982	NM_001273982	36297	0.8
A_09_P007791	CG42254	CG42254 gene product from transcript CG42254-RD	FBgn0259112	FBtr0305590	NM_001259398	36644	0.8
[truncated: 378 more rows]
