# Supplementary material for: Modulation of miR-210 alters phasing of circadian locomotor activity and impairs projections of PDF clock neurons in Drosophila melanogaster
Source: PLoS Genet. 2018 Jul 16;14(7):e1007500. doi: 10.1371/journal.pgen.1007500 (PMC6062148; doi:10.1371/journal.pgen.1007500)
Supplement: S4 Table — A list of 78 differentially expressed genes that are predicted to be putative targets of miR-210 by TargetScan 6.2 and/or mirSVR algorithms. The expression levels of each transcript were calculated as log2(miR-210/CTRL). (XLSX) [file pgen.1007500.s014.xlsx]

## Sheet: Foglio1
S4 Table. List of putative targets of miR-210. A list of 78 differentially expressed genes that are predicted to be putative targets of miR-210 by TargetScan 6.2 and/or mirSVR algorithms. The expression levels of each transcript were calculated as log2(miR-210/CTRL).
								ZT0
Gene Symbol	Gene Name	Probe ID	UniGene ID	FlyBase transcript	RefSeq Accession	EntrezGene ID	Prediction Algorithm	Log2(miR-210/CTRL)
ec	echinus	A_09_P042136	FBgn0000542	FBtr0070606	NM_130722	31339	TargetScan	-1.37103
mnd	minidiscs	A_09_P043611	FBgn0002778	FBtr0075627	NM_001274923	39625	TargetScan+mirSVR	-1.34021
CG4587	CG4587 gene product from transcript CG4587-RD	A_09_P208710	FBgn0028863	FBtr0333238	NM_001103693	34921	TargetScan	-1.30012
Tm1	Tropomyosin 1	A_09_P138110	FBgn0003721	FBtr0089968	NM_206494	41852	TargetScan	-1.24
Akap200	A kinase anchor protein 200	A_09_P004676	FBgn0027932	FBtr0079664	NM_175984	34170	mirSVR	-1.22658
lola	longitudinals lacking	A_09_P011601	FBgn0005630	FBtr0089345	NM_170618	44548	mirSVR	-1.16797
MESK4	Misexpression suppressor of KSR 4	A_09_P064786	FBgn0043069	FBtr0083367	NM_080278	64872	mirSVR	-1.02719
nemy	no extended memory	A_09_P007011	FBgn0261673	FBtr0087868	NM_136964	36395	mirSVR	-0.912236
CG9634	CG9634 gene product from transcript CG9634-RA	A_09_P079461	FBgn0027528	FBtr0074359	NM_132932	32660	mirSVR	-0.839507
CG14696	CG14696 gene product from transcript CG14696-RA	A_09_P073666	FBgn0037853	FBtr0082332	NM_141778	41317	TargetScan	-0.832275
CG8507	CG8507 gene product from transcript CG8507-RA	A_09_P073271	FBgn0037756	FBtr0082140	NM_141693	41205	mirSVR	-0.829123
dx	deltex	A_09_P116840	FBgn0000524	FBtr0070914	NM_078509	31589	mirSVR	-0.79555
CG32850	CG32850 gene product from transcript CG32850-RB	A_09_P016611	FBgn0052850	FBtr0089123	NM_166753	318246	mirSVR	-0.789762
Zasp52	Z band alternatively spliced PDZ-motif protein 52	A_09_P002481	Dm.22165	FBtr0100388	NM_001032249	36740	mirSVR	-0.717009
CG11897	CG11897 gene product from transcript CG11897-RB	A_09_P060861	FBgn0039644	FBtr0085387	NM_143421	43450	mirSVR	-0.693778
Bsg	Basigin	A_09_P012901	FBgn0261822	FBtr0079571	NM_164784	318841	mirSVR	-0.654545
CG11334	CG11334 gene product from transcript CG11334-RA	A_09_P061651	FBgn0039849	FBtr0085808	NM_170551	43713	TargetScan+mirSVR	-0.644736
Rab23	CG2108 gene product from transcript CG2108-RA	A_09_P036486	FBgn0037364	FBtr0078727	NM_141317	40701	mirSVR	-0.610997
PGRP-LD	Peptidoglycan recognition protein LD	A_09_P126515	FBgn0260458	FBtr0091709	NM_001031942	3771920	mirSVR	-0.600164
CG1311	CG1311 gene product from transcript CG1311-RA	A_09_P052611	FBgn0035523	FBtr0073232	NM_139627	38523	mirSVR	-0.589002
Tsp42Ee	Tetraspanin 42Ee	A_09_P066591	FBgn0029506	FBtr0086180	NM_078907	35614	TargetScan+mirSVR	-0.578023
scrib	scribbled	A_09_P078221	FBgn0263289	FBtr0308624	NM_170277	44448	mirSVR	-0.565706
rho-4	rhomboid-4	A_09_P177660	FBgn0030318	FBtr0073519	NM_167290	32109	TargetScan	-0.542539
RhoGAP92B	CG4755 gene product from transcript CG4755-RA	A_09_P069366	FBgn0038747	FBtr0083821	NM_142587	42371	TargetScan+mirSVR	-0.531066
N	Notch	A_09_P010921	FBgn0004647	FBtr0070507	NM_057511	31293	mirSVR	-0.519662
Tpi	Triose phosphate isomerase	A_09_P048636	FBgn0086355	FBtr0085582	NM_176587	43582	mirSVR	-0.494884
CG8498	CG8498 gene product from transcript CG8498-RA	A_09_P115120	FBgn0031992	FBtr0079640	NM_135343	34111	TargetScan+mirSVR	-0.483587
CG6073	CG6073 gene product from transcript CG6073-RA	A_09_P071941	FBgn0039417	FBtr0085003	NM_001260384	43180	mirSVR	-0.482859
CG5554	CG5554 gene product from transcript CG5554-RA	A_09_P027141	FBgn0034914	FBtr0072126	NM_137994	37775	TargetScan	-0.481002
PGRP-LB	Peptidoglycan recognition protein LB	A_09_P073852	FBgn0037906	FBtr0082398	NM_169393	41379	mirSVR	-0.480921
SoxN	SoxNeuro	A_09_P066461	FBgn0029123	FBtr0079733	NM_001273340	44275	mirSVR	-0.476195
par-1	CG8201 gene product from transcript CG8201-RV	A_09_P078276	FBgn0260934	FBtr0086450	NM_001169737	2768852	mirSVR	-0.469541
Snoo	Sno oncogene	A_09_P049501	FBgn0085450	FBtr0112717	NM_001103647	5740414	mirSVR	-0.448193
CG14229	CG14229 gene product from transcript CG14229-RB	A_09_P040631	FBgn0031059	FBtr0074753	NM_134502	32980	mirSVR	-0.433304
CG1902	CG1902 gene product from transcript CG1902-RA	A_09_P005771	FBgn0033434	FBtr0088532	NM_165689	35993	TargetScan+mirSVR	-0.416993
Gfat1	Glutamine:fructose-6-phosphate aminotransferase 1	A_09_P079236	FBgn0027341	FBtr0113694	NM_001015159	3354921	mirSVR	-0.41282
Pino	Pinocchio	A_09_P031706	FBgn0016926	FBtr0077988	NM_001272925	33288	mirSVR	-0.401963
CG13796	CG13796 gene product from transcript CG13796-RD	A_09_P020446	FBgn0031939	FBtr0079503	NM_164766	34051	mirSVR	-0.399082
fbl	fumble	A_09_P012871	FBgn0011205	FBtr0078187	NM_133434	46234	mirSVR	-0.387066
mod(mdg4)	modifier of mdg4	A_09_P043631	FBgn0002781	FBtr0084065	NM_080197	49228	mirSVR	-0.385019
fs(2)ltoPP43	female sterile (2) ltoPP43	A_09_P011061	FBgn0004811	FBtr0081316	NM_080201	49505	mirSVR	-0.375375
cact	cactus	A_09_P135025	FBgn0000250	FBtr0080845	NM_057594	34969	mirSVR	-0.372708
CG10376	CG10376 gene product from transcript CG10376-RA	A_09_P023206	FBgn0032702	FBtr0081128	NM_136055	35126	mirSVR	-0.368114
sn	singed	A_09_P044796	FBgn0003447	FBtr0071102	NM_167143	31717	TargetScan	-0.362908
CG11134	CG11134 gene product from transcript CG11134-RB	A_09_P038511	FBgn0030518	FBtr0073818	NM_001272601	32334	mirSVR	-0.361923
Past1	Putative Achaete Scute Target 1	A_09_P174100	FBgn0016693	FBtr0082655	NM_079608	41569	mirSVR	-0.359891
CG16953	CG16953 gene product from transcript CG16953-RB	A_09_P069601	FBgn0038809	FBtr0300803	NM_142640	42437	TargetScan+mirSVR	-0.358641
Aldh-III	Aldehyde dehydrogenase type III	A_09_P050186	FBgn0010548	FBtr0300481	NM_165531	45398	mirSVR	-0.325899
CG13384	CG13384 gene product from transcript CG13384-RD	A_09_P020841	FBgn0032036	FBtr0079654	NM_164814	34160	TargetScan	-0.315445
RhoGAP68F	CG6811 gene product from transcript CG6811-RC	A_09_P055291	FBgn0036257	FBtr0075997	NM_001274815	39385	TargetScan+mirSVR	-0.30905
Mkrn1	Makorin 1	A_09_P125070	FBgn0029152	FBtr0305331	NM_001259938	44131	mirSVR	-0.302429
CG3714	CG3714 gene product from transcript CG3714-RG	A_09_P019136	FBgn0031589	FBtr0077483	NM_134974	33626	TargetScan+mirSVR	-0.29834
CG13506	CG13506 gene product from transcript CG13506-RA	A_09_P026436	FBgn0034723	FBtr0071822	NM_137822	37556	mirSVR	-0.271905
CRMP	Collapsin Response Mediator Protein	A_09_P033176	FBgn0023023	FBtr0089685	NM_169070	40675	TargetScan+mirSVR	-0.271411
Pi3K68D	Phosphotidylinositol 3 kinase 68D	A_09_P154565	FBgn0015278	FBtr0076088	NM_079304	39329	mirSVR	-0.235616
Pak3	CG14895 gene product from transcript CG14895-RD	A_09_P172045	FBgn0044826	FBtr0305003	NM_001275709	41995	mirSVR	-0.235317
GlcAT-S	CG3881 gene product from transcript CG3881-RA	A_09_P021171	FBgn0032135	FBtr0079842	NM_135459	34282	mirSVR	-0.20088
bor	belphegor	A_09_P062476	FBgn0040237	FBtr0083276	NM_080257	53565	mirSVR	-0.200634
dco	discs overgrown	A_09_P192100	FBgn0002413	FBtr0334548	NM_001276203	43673	mirSVR	-0.186183
Nos	Nitric oxide synthase	A_09_P013381	FBgn0011676	FBtr0100489	NM_001032067	34495	mirSVR	-0.158714
CG13409	CG13409 gene product from transcript CG13409-RA	A_09_P070056	FBgn0038926	FBtr0084184	NM_142747	42592	mirSVR	0.177602
Smg5	CG8954 gene product from transcript CG8954-RA	A_09_P203015	FBgn0019890	FBtr0080562		34804	mirSVR	0.263078
Ric	Ras which interacts with Calmodulin	A_09_P031826	Dm.645	FBtr0087254	NM_057863	36776	mirSVR	0.280844
Vha26	Vacuolar H[+]-ATPase 26kD E subunit	A_09_P030731	FBgn0015324	FBtr0078701	NM_169073	40679	mirSVR	0.295852
scramb2	scramblase 2	A_09_P028896	FBgn0035390	FBtr0073005	NM_139504	38362	mirSVR	0.305545
shakB	shaking B	A_09_P003941	FBgn0085387	FBtr0112572	NM_001103568	33062	mirSVR	0.308828
CG32206	CG32206 gene product from transcript CG32206-RE	A_09_P014911	FBgn0052206	FBtr0089796	NM_168794	40105	mirSVR	0.330168
mab-21	CG4746 gene product from transcript CG4746-RA	A_09_P050526	FBgn0029003	FBtr0070890	NM_143714	44127	mirSVR	0.354381
CG3655	CG3655 gene product from transcript CG3655-RB	A_09_P062991	FBgn0040397	FBtr0070181	NM_001272189	31056	mirSVR	0.374653
CG33970	CG33970 gene product from transcript CG33970-RA	A_09_P000896	FBgn0053970	FBtr0100012	NM_001038982	43186	mirSVR	0.420056
CG13739	CG13739 gene product from transcript CG13739-RA	A_09_P201835	FBgn0033403	FBtr0088558	NM_136636	35957	TargetScan	0.590154
CG31221	CG31221 gene product from transcript CG31221-RA	A_09_P049476	FBgn0051221	FBtr0083763	NM_001275800	42325	mirSVR	0.610941
brat	brain tumor	A_09_P012186	FBgn0010300	FBtr0081158	NM_057597	35197	mirSVR	0.659158
ETHR	CG5911 gene product from transcript CG5911-RB	A_09_P069881	FBgn0038874	FBtr0084054	NM_142703	42523	mirSVR	0.669458
CG8046	CG8046 gene product from transcript CG8046-RA	A_09_P005621	FBgn0033388	FBtr0088621	NM_136621	35936	mirSVR	0.885937
CG32652	CG32652 gene product from transcript CG32652-RA	A_09_P120605	FBgn0052652	FBtr0073671	NM_167322	318141	mirSVR	1.07911
drm	drumstick	A_09_P076756	FBgn0024244	FBtr0077531	NM_164545	49638	mirSVR	1.2555
CG11453	CG11453 gene product from transcript CG11453-RA	A_09_P069301	FBgn0038734	FBtr0083791	NM_142575	42355	mirSVR	1.37092
