# Supplementary material for: Modulation of miR-210 alters phasing of circadian locomotor activity and impairs projections of PDF clock neurons in Drosophila melanogaster
Source: PLoS Genet. 2018 Jul 16;14(7):e1007500. doi: 10.1371/journal.pgen.1007500 (PMC6062148; doi:10.1371/journal.pgen.1007500)
Supplement: S5 Table — A list of 54 differentially expressed genes, within the “Neuron development” biological category (GO:0048666, BH adjusted p-value: 0.096) using the DAVID annotation tool. The expression levels at ZT0 of each transcript were calculated as log2(miR-210/CTRL). (XLSX) [file pgen.1007500.s015.xlsx]

## Sheet: Foglio1
S5 Table. Neuron development category. A list of 54 differentially expressed genes, within the “Neuron development” biological category (GO:0048666, BH adjusted p-value: 0.096) using the DAVID annotation tool. The expression levels at ZT0 of each transcript were calculated as log2(miR-210/CTRL).
							ZT0
Gene Symbol	Gene Name	Probe ID	UniGene ID	FlyBase transcript	RefSeq Accession	EntrezGene ID	Log2(miR-210/CTRL)
Ptp99A	Protein tyrosine phosphatase 99A	A_09_P010386	FBgn0004369	FBtr0085423	NM_057468	43469	-1.25738
lola	longitudinals lacking	A_09_P011601	FBgn0005630	FBtr0089345	NM_170618	44548	-1.16797
wrapper	CG10382 gene product from transcript CG10382-RA	A_09_P145560	FBgn0025878	FBtr0071821	NM_058056	37555	-0.67434
aay	astray	A_09_P033236	NM_079277	FBgn0023129	FBtr0076457	39085	-0.665009
NetB	Netrin-B	A_09_P052206	NM_078600	FBgn0015774	FBtr0073940	32400	-0.633541
shg	shotgun	A_09_P044711	NM_057374	FBgn0003391	FBtr0071546	37386	-0.5953
pnut	peanut	A_09_P029806	NM_165597	FBgn0013726	FBtr0088792	35801	-0.564087
Tm1	Tropomyosin 1	A_09_P009766	FBgn0003721	FBtr0089960	NM_079636	41852	-0.534424
N	Notch	A_09_P010921	NM_057511	FBgn0004647	FBtr0070507	31293	-0.519662
SoxN	SoxNeuro	A_09_P066461	NM_001273340	FBgn0029123	FBtr0079733	44275	-0.476195
rl	rolled	A_09_P005261	FBgn0003256	FBtr0329920	NM_001110878	3354888	-0.475928
Tab2	TAK1-associated binding protein 2	A_09_P107060	NM_001259488	FBgn0086358	FBtr0305333	37216	-0.474689
shot	short stop	A_09_P045606	NM_166019	FBgn0013733	FBtr0087621	36542	-0.464386
Snoo	Sno oncogene	A_09_P049501	NM_001103647	FBgn0085450	FBtr0112717	5740414	-0.448193
Fas2	Fasciclin 2	A_09_P042336	NM_001272307	FBgn0000635	FBtr0070665	31364	-0.423828
Arc42	Arc42	A_09_P069346	FBgn0038742	FBtr0083817	NM_142583	42364	-0.412657
Cdk5	Cyclin-dependent kinase 5	A_09_P029876	FBgn0013762	FBtr0087350	NM_057732	36727	-0.403828
Dscam	Down syndrome cell adhesion molecule	A_09_P024701	FBgn0033159	FBtr0306767	NM_001259233	35652	-0.39928
CG9104	CG9104 gene product from transcript CG9104-RA	A_09_P039616	FBgn0030800	FBtr0074348	NM_132946	32677	-0.377854
sn	singed	A_09_P044796	NM_167143	FBgn0003447	FBtr0071102	31717	-0.362908
dlp	dally-like	A_09_P064311	NM_079347	FBgn0041604	FBtr0075679	39596	-0.310955
chb	chromosome bows	A_09_P032711	NM_079912	FBgn0021760	FBtr0089461	43901	-0.293426
Lac	Lachesin	A_09_P012066	FBgn0010238	FBtr0087933	NM_078989	36363	-0.265124
sev	sevenless	A_09_P044621	NM_078559	FBgn0003366	FBtr0073393	32039	-0.265092
Manf	Mesencephalic astrocyte-derived neurotrophic factor	A_09_P079106	NM_058097	FBgn0027095	FBtr0083283	41983	-0.254325
Tango10	Transport and Golgi organization 10	A_09_P037836	NM_001272532	FBgn0030330	FBtr0073552	32125	-0.236929
Lis-1	Lissencephaly-1	A_09_P031156	FBgn0015754	FBtr0087241	NM_206130	36791	-0.197597
ci	cubitus interruptus	A_09_P011141	NM_001258473	FBgn0004859	FBtr0089178	43767	-0.184044
Rab11	CG5771 gene product from transcript CG5771-RA	A_09_P106525	NM_134310	FBgn0015790	FBtr0084010	42501	-0.179378
Gtp-bp	GTP-binding protein	A_09_P012371	NM_080148	FBgn0010391	FBtr0073480	47251	-0.178899
CSN5	COP9 complex homolog subunit 5	A_09_P078996	NM_058094	FBgn0027053	FBtr0083292	42000	-0.168948
tsr	twinstar	A_09_P013476	NM_057686	FBgn0011726	FBtr0072188	37841	-0.149701
Cul-3	Cullin-3	A_09_P143700	NM_165111	FBgn0261268	FBtr0302156	34896	0.185192
wit	wishful thinking	A_09_P076651	FBgn0024179	FBtr0073279	NM_001274466	44096	0.221094
E(z)	Enhancer of zeste	A_09_P042316	NM_079297	FBgn0000629	FBtr0076279	39203	0.222251
Dad	Daughters against dpp	A_09_P032401	FBgn0020493	FBtr0083393	NM_057912	42059	0.233209
gro	groucho	A_09_P050241	NM_206575	FBgn0001139	FBtr0084966	43162	0.241108
Pc	Polycomb	A_09_P043996	NM_079475	FBgn0003042	FBtr0078405	40358	0.310738
MEP-1	CG1244 gene product from transcript CG1244-RG	A_09_P139990	FBgn0035357	FBtr0290340	NM_001144403	38327	0.315057
fend	forked end	A_09_P068436	NM_132300	FBgn0030090	FBtr0071349	31843	0.382744
scrt	scratch	A_09_P011241	NM_079187	FBgn0004880	FBtr0073165	38469	0.383003
RhoGAP93B	CG3421 gene product from transcript CG3421-RA	A_09_P069776	FBgn0038853	FBtr0084036	NM_142682	42496	0.425482
Fmr1	CG6203 gene product from transcript CG6203-RC	A_09_P051101	NM_169325	FBgn0028734	FBtr0082199	37528	0.461093
RhoGAP93B	CG3421 gene product from transcript CG3421-RA	A_09_P195835	FBgn0038853	FBtr0084036	NM_142682	42496	0.567729
fax	failed axon connections	A_09_P147645	FBgn0014163	FBtr0100477	NM_001014587	39826	0.581388
pros	prospero	A_09_P103215	FBgn0004595	FBtr0304606	NM_169386	41363	0.615756
Acf1	ATP-dependent chromatin assembly factor large subunit	A_09_P079851	FBgn0027620	FBtr0085845	NM_080486	43751	0.694046
E2f	E2F transcription factor	A_09_P049391	FBgn0011766	FBtr0084119	NM_079713	42550	0.736107
sec6	CG5341 gene product from transcript CG5341-RA	A_09_P221125	NM_137507	FBgn0034367	FBtr0086709	37142	0.878923
pnt	pointed	A_09_P044171	FBgn0003118	FBtr0089717	NM_170070	42757	0.899207
Kr	Kruppel	A_09_P043016	FBgn0001325	FBtr0072449	NM_079143	38012	0.950265
Pka-R2	cAMP-dependent protein kinase R2	A_09_P163270	FBgn0022382	FBtr0088438	NM_165723	36041	1.00455
Smox	Smad on X	A_09_P221450	FBgn0025800	FBtr0340159		31738	1.23956
mle	maleless	A_09_P199275	FBgn0002774	FBtr0100576	NM_165451	35523	1.37575
