# Supplementary material for: Modulation of miR-210 alters phasing of circadian locomotor activity and impairs projections of PDF clock neurons in Drosophila melanogaster
Source: PLoS Genet. 2018 Jul 16;14(7):e1007500. doi: 10.1371/journal.pgen.1007500 (PMC6062148; doi:10.1371/journal.pgen.1007500)
Supplement: S6 Table — A list of 22 differentially expressed genes, within the “Circadian rhythms” biological category (GO:0007623, BH adjusted p-value: 0.095) using the DAVID annotation tool. The expression levels at ZT0 and ZT12 of each transcript were calculated as log2(miR-210/CTRL). (XLSX) [file pgen.1007500.s016.xlsx]

## Sheet: Foglio1
S6 Table. Circadian rhythm category. A list of 22 differentially expressed genes, within the “Circadian rhythms” biological category (GO:0007623, BH adjusted p-value: 0.095) using the DAVID annotation tool. The expression levels at ZT0 and ZT12 of each transcript were calculated as log2(miR-210/CTRL).
							ZT0		ZT12		ZT0	ZT12
Gene Symbol	Gene Name	Probe ID	UniGene ID	FlyBase transcript	RefSeq Accession	EntrezGene ID	Log2(CTRL)	Log2(miR-210)	Log2(CTRL)	Log2(miR-210)	Log2(miR-210/CTRL)	Log2(miR-210/CTRL)
cry	cryptochrome	A_09_P091155	FBgn0025680	FBtr0083736	NM_169852	42305	10.791	9.89701	9.78286	8.54923	-0.893989	-1.23363
Ork1	Open rectifier K[+] channel 1	A_09_P031856	FBgn0017561	FBtr0073404	NM_078557	32020	10.7399	9.88683	NA	NA	-0.853092	not significant
tim	timeless	A_09_P030296	FBgn0014396	FBtr0333254	NM_001201757	33571	5.32173	4.57061	NA	NA	-0.75	not significant
Pdf	Pigment dispersing factor	A_09_P033291	FBgn0023178	FBtr0085024	NM_079793	43193	12.8105	12.1701	13.1862	11.8015	-0.640425	-1.38471
npf	neuropeptide F	A_09_P151100	FBgn0027109	FBtr0331686	NM_001275714	42018	12.3784	12.0605	NA	NA	-0.317854	not significant
cyc	cycle	A_09_P132880	FBgn0023094	FBtr0074924	NM_079444	40162	9.97367	9.65856	10.0294	9.80164	-0.315113	-0.227792
dco	discs overgrown	A_09_P192100	FBgn0002413	FBtr0334548	NM_001276203	43673	9.17983	8.99365	5.64804	6.10891	-0.186183	0.460863
Pdp1	PAR-domain protein 1	A_09_P046521	FBgn0016694	FBtr0076777	NM_168236	45588	10.7582	11.0017	11.113	12.4067	0.243468	1.29368
Fmr1	Fragile X mental retardation syndrome-related protein 1	A_09_P051101	FBgn0028734	FBtr0082199	NM_169325	37528	7.45605	7.91714	NA	NA	0.461093	not significant
numb	numb	A_09_P043906	FBgn0002973	FBtr0079822	NM_078799	34263	6.8371	7.32715	NA	NA	0.490054	not significant
5-HT1A	Serotonin receptor 1A	A_09_P010201	FBgn0004168	FBtr0086577	NM_166322	37196	9.85968	10.3907	9.29075	9.83421	0.531028	0.543458
slo	slowpoke	A_09_P108255	FBgn0003429	FBtr0100629	NM_001014659	42940	9.1993	9.78791	NA	NA	0.58861	not significant
Pka-C1	cAMP-dependent protein kinase 1	A_09_P118675	FBgn0000273	FBtr0335495	NM_057629	34284	11.5484	12.1494	NA	NA	0.601035	not significant
Rdl	Resistant to dieldrin	A_09_P169535	FBgn0004244	FBtr0076534	NM_079267	39054	10.0666	10.7674	9.72197	10.487	0.70075	0.764988
CkIIbeta	Casein kinase II beta subunit	A_09_P184735	FBgn0000259	FBtr0073562	NM_206692	32132	8.50109	9.28341	10.421	8.4955	0.78232	-1.92553
Pka-R2	cAMP-dependent protein kinase R2	A_09_P163270	FBgn0022382	FBtr0088438	NM_165723	36041	10.3929	11.3974	5.63437	5.03124	1.00455	-0.603135
to	takeout	A_09_P071501	FBgn0039298	FBtr0084810	NM_079773	43036	4.02633	8.93191	NA	NA	4.90558	not significant
DAT	Dopamine transporter	A_09_P106150	FBgn0034136	FBtr0087125	NM_001274097	36849	NA	NA	9.2582	8.96949	not significant	-0.288712
dy	dusky	A_09_P010656	FBgn0004511	FBtr0073612	NM_078575	32130	NA	NA	10.9167	10.1768	not significant	-0.739941
mnb	minibrain	A_09_P043606	FBgn0259168	FBtr0299619	NM_170658	32771	NA	NA	6.68319	6.94145	not significant	0.258261
per	period	A_09_P044046	FBgn0003068	FBtr0070477	NM_080317	31251	NA	NA	9.462	10.1008	not significant	0.638779
sgg	shaggy	A_09_P150695	FBgn0003371	FBtr0302185	NM_001169179	31248	NA	NA	8.10986	8.71232	not significant	0.602453
