# Supplementary material for: Modulation of miR-210 alters phasing of circadian locomotor activity and impairs projections of PDF clock neurons in Drosophila melanogaster
Source: PLoS Genet. 2018 Jul 16;14(7):e1007500. doi: 10.1371/journal.pgen.1007500 (PMC6062148; doi:10.1371/journal.pgen.1007500)
Supplement: S7 Table — A list of 19 differentially expressed genes within the “small GTPase mediated signal transduction” biological category (GO:0007264, BH adjusted p-value: 0.098) using the DAVID annotation tool. The expression levels at ZT0 of each transcript were calculated as log2(miR-210/CTRL). (XLSX) [file pgen.1007500.s017.xlsx]

## Sheet: Foglio1
S7 Table. Small GTPAses category. A list of 19 differentially expressed genes within the “small GTPase mediated signal transduction” biological category (GO:0007264, BH adjusted p-value: 0.098) using the DAVID annotation tool. The expression levels at ZT0 of each transcript were calculated as log2(miR-210/CTRL).
							ZT0
Gene Symbol	Gene Name	Probe ID	UniGene ID	FlyBase transcript	RefSeq Accession	EntrezGene ID	Log2(miR-210/CTRL)
Gie	GTPase indispensable for equal segregation of chromosomes	A_09_P037211	FBgn0037551	FBtr0081794	NM_141512	40961	0.611879
Rab23	CG2108 gene product from transcript CG2108-RA	A_09_P036486	FBgn0037364	FBtr0078727	NM_141317	40701	-0.610997
CG30158	CG30158 gene product from transcript CG30158-RA	A_09_P057776	FBgn0050158	FBtr0086165	NM_144058	50149	0.711871
CG42541	CG42541 gene product from transcript CG42541-RE	A_09_P016436	FBgn0260658	FBtr0301099	NM_206622	31344	-1.47744
Rgk2	CG34390 gene product from transcript CG34390-RA	A_09_P048306	FBgn0085419	FBtr0112633	NM_137498	37132	-0.798104
Epac	CG34392 gene product from transcript CG34392-RE	A_09_P004131	FBgn0085421	FBtr0112636	NM_165490	35588	0.835699
Rgk3	CG34397 gene product from transcript CG34397-RD	A_09_P186215	FBgn0085426	FBtr0112646	NM_001103925	5740446	0.794298
Lrch	Leucine-rich-repeats and calponin homology domain protein	A_09_P183620	FBgn0032633	FBtr0339797		35041	-0.175673
CG7039	CG7039 gene product from transcript CG7039-RA	A_09_P068426	FBgn0030088	FBtr0071293	NM_132298	31841	-0.298344
Rheb	CG1081 gene product from transcript CG1081-RA	A_09_P064101	FBgn0041191	FBtr0078693	NM_169068	117332	0.296248
CG7787	CG7787 gene product from transcript CG7787-RA	A_09_P020771	FBgn0032020	FBtr0079601	NM_135365	34142	-0.560088
kappaB-Ras	CG1669 gene product from transcript CG1669-RB	A_09_P063096	FBgn0040513	FBtr0089002	NM_001273841	35667	-0.396579
Rab10	CG17060 gene product from transcript CG17060-RA	A_09_P031226	FBgn0015789	FBtr0077337	NM_078695	33025	-0.754172
Rab11	CG5771 gene product from transcript CG5771-RA	A_09_P106525	FBgn0015790	FBtr0084010	NM_134310	42501	-0.179378
Rgl	Ral guanine nucleotide exchange factor	A_09_P078481	FBgn0026376	FBtr0075793	NM_001274885	44115	-0.471317
Ras64B	Ras oncogene at 64B	A_09_P044351	FBgn0003206	FBtr0073212	NM_079193	38494	-0.233723
pnt	pointed	A_09_P044171	FBgn0003118	FBtr0089717	NM_170070	42757	0.899207
RhoL	rho-like	A_09_P030271	FBgn0014380	FBtr0082124	NM_079568	41136	-0.559912
Arf79F	ADP ribosylation factor 79F	A_09_P201635	FBgn0010348	FBtr0078573	NM_057607	40506	-0.12333
