# Supplementary material for: Modulation of miR-210 alters phasing of circadian locomotor activity and impairs projections of PDF clock neurons in Drosophila melanogaster
Source: PLoS Genet. 2018 Jul 16;14(7):e1007500. doi: 10.1371/journal.pgen.1007500 (PMC6062148; doi:10.1371/journal.pgen.1007500)
Supplement: S8 Table — A list of 12 differentially expressed genes grouped inside the “Photoreception” biological category, selected by a manual literature search. The expression levels at ZT0 of each transcript were calculated as log2(miR-210/CTRL). (XLSX) [file pgen.1007500.s018.xlsx]

## Sheet: Foglio1
S8 Table. Photoreception category. A list of 12 differentially expressed genes grouped inside the “Photoreception” biological category selected by a manual literature search. The expression level at ZT0 of each transcript was calculated as the log2(miR-210/CTRL).
							ZT0
GeneSymbol	Gene Name	Probe ID	UniGeneID	FlyBase Transcript	RefSeqAccession	Entrez Gene	Log2(CTRL)	Log2(miR-210)	Log2(miR-210/CTRL)
ec	echinus	A_09_P042136	FBgn0000542	FBtr0070606	NM_130722	31339	5.23829	3.86726	-1.37103
mnd	minidiscs	A_09_P043611	FBgn0002778	FBtr0075627	NM_001274923	39625	10.1207	8.78051	-1.34021
Akap200	A kinase anchor protein 200	A_09_P004676	FBgn0027932	FBtr0079664	NM_175984	34170	7.49049	6.26379	-1.22658
lola	longitudinals lacking	A_09_P011601	FBgn0005630	FBtr0089345	NM_170618	44548	9.21801	8.05004	-1.16797
MESK4	Misexpression suppressor of KSR 4	A_09_P064786	FBgn0043069	FBtr0083367	NM_080278	64872	6.98308	5.95589	-1.02719
Bsg	basigin	A_09_P166690	FBgn0261822	FBtr0079569	NM_164784	318841	9.63473	8.89319	-0.741543
Scrib	scribbled	A_09_P185980	FBgn0263289	FBtr0308628	NM_001170275	44448	8.98513	8.36483	-0.62029
N	Notch	A_09_P010921	FBgn0004647	FBtr0070507	NM_057511	31293	7.30798	6.78832	-0.519662
SoxN	SoxNeuro	A_09_P066461	FBgn0029123	FBtr0079733	NM_001273340	44275	10.8796	10.4034	-0.476195
snoo	Sno oncogene	A_09_P049501	FBgn0085450	FBtr0112717	NM_001103647	5740414	8.82633	8.37813	-0.448193
fbl	fumble	A_09_P012871	FBgn0011205	FBtr0078187	NM_133434	46234	7.93422	7.54713	-0.387066
Past1	Putative Achaete Scute Target 1	A_09_P174100	FBgn0016693	FBtr0082655	NM_079608	41569	11.0498	10.6899	-0.359891
