# Supplementary material for: Modulation of miR-210 alters phasing of circadian locomotor activity and impairs projections of PDF clock neurons in Drosophila melanogaster
Source: PLoS Genet. 2018 Jul 16;14(7):e1007500. doi: 10.1371/journal.pgen.1007500 (PMC6062148; doi:10.1371/journal.pgen.1007500)
Supplement: S9 Table — A list of 3,943 differentially expressed genes (1,720 up-regulated and 2,223 down-regulated) in miR-210 overexpressing flies (tim-Gl4(U)/UAS-miR-210) sampled at ZT12, compared to controls (tim-Gl4(U)/+), considering a 7.0% false discovery rate. The expression levels of each transcript were calculated as log2(miR-210/CTRL). (XLSX) [file pgen.1007500.s019.xlsx]

## Sheet: Foglio1
S9 Table. Differentially expressed genes at ZT12.S9 Table. Differentially expressed genes at ZT12. A list of 3,943 differentially expressed genes (1,720 up-regulated and 2,223 down-regulated) in miR-210 overexpressing flies (tim-Gl4(U)/UAS-miR-210) sampled at ZT12, compared to controls (tim-Gl4(U)/+), considering a 7.0% false discovery rate. The expression levels of each transcript were calculate…
Probe ID	Gene Symbol	Gene Name	UniGene ID	FlyBase transcript	RefSeq Accession	EntrezGene ID	Log2(miR-210/CTRL)
A_09_P002101	GlcAT-I	CG32775 gene product from transcript CG32775-RA	FBgn0066114	FBtr0070644	NM_167003	251900	-7.33588
A_09_P024961	CG14764	CG14764 gene product from transcript CG14764-RA	FBgn0033236	FBtr0088880	NM_176103	35749	-6.35024
A_09_P018791	CG9641	CG9641 gene product from transcript CG9641-RA	FBgn0031483	FBtr0077676	NM_134887	33502	-5.98738
A_09_P196445	0	0	0	TC255390	0	0	-5.2975
A_09_P175815	NFAT	NFAT homolog	FBgn0030505	FBtr0073808	NM_078592	32321	-4.9894
A_09_P062501	0	0	0	TC228463	0	0	-4.23524
A_09_P112980	CG6602	CG6602 gene product from transcript CG6602-RA	FBgn0035673	FBtr0077047	NM_139763	38691	-3.72563
A_09_P145618	0	0	0	TC249470	0	0	-3.5137
A_09_P174675	0	0	Dm.20042	JV221926	0	0	-3.49227
A_09_P056771	TotC	Turandot C	FBgn0044812	FBtr0083972	NM_080518	117462	-3.4857
A_09_P070536	CG6733	CG6733 gene product from transcript CG6733-RA	FBgn0039052	FBtr0084352	NM_142866	42731	-3.13764
A_09_P029691	l(2)dtl	lethal-(2)-denticleless	FBgn0013548	FBtr0072085	NM_080132	46326	-2.90173
A_09_P057496	CG30059	CG30059 gene product from transcript CG30059-RA	FBgn0260475	FBtr0087715	NM_165983	246425	-2.84672
A_09_P064951	TotA	Turandot A	FBgn0028396	FBtr0083971	NM_080517	44121	-2.80009
A_09_P069291	CG11391	CG11391 gene product from transcript CG11391-RA	FBgn0038732	FBtr0083789	NM_142573	42353	-2.79272
A_09_P057576	CG30083	CG30083 gene product from transcript CG30083-RB	FBgn0050083	FBtr0300381	NM_166116	246444	-2.7791
A_09_P071626	tobi	target of brain insulin	FBgn0261575	FBtr0084847	NM_143134	43072	-2.7466
A_09_P149675	CG13978	CG13978 gene product from transcript CG13978-RA	FBgn0039518	FBtr0085182	0	43303	-2.734
A_09_P209265	CG42663	CG42663 gene product from transcript CG42663-RB	FBgn0261545	FBtr0302644	NM_136972	36403	-2.73127
A_09_P217945	CG11391	CG11391 gene product from transcript CG11391-RA	FBgn0038732	FBtr0083789	NM_142573	42353	-2.70738
A_09_P072971	CG18473	CG18473 gene product from transcript CG18473-RA	FBgn0037683	FBtr0082025	NM_169272	41116	-2.70603
A_09_P109130	0	0	Dm.20447	RE57135	0	0	-2.67961
A_09_P066991	CG3626	CG3626 gene product from transcript CG3626-RA	FBgn0029706	FBtr0070652	NM_131934	31377	-2.65478
A_09_P050561	0	0	0	RE36839	0	0	-2.65126
A_09_P056761	TotX	Turandot X	FBgn0044810	FBtr0083985	NM_080520	117460	-2.64018
A_09_P067581	CG15892	CG15892 gene product from transcript CG15892-RB	FBgn0029859	FBtr0070926	NM_001031869	3772603	-2.60231
A_09_P066721	CG14798	CG14798 gene product from transcript CG14798-RA	FBgn0029588	FBtr0089694	NM_130582	31126	-2.60014
A_09_P134840	CG31759	CG31759 gene product from transcript CG31759-RD	FBgn0051759	FBtr0290239	NM_165000	326158	-2.58552
A_09_P222875	0	0	Dm.4419	JV227616	0	0	-2.55259
A_09_P116170	tobi	target of brain insulin	FBgn0261575	FBtr0084847	NM_143134	43072	-2.51491
A_09_P221790	CG42450	CG42450 gene product from transcript CG42450-RB	FBgn0259927	FBtr0310343	NM_001272762	32874	-2.46811
A_09_P070531	CG17109	CG17109 gene product from transcript CG17109-RB	FBgn0039051	FBtr0084351	NM_142865	42730	-2.4641
A_09_P221805	0	0	0	TC241278	0	0	-2.45715
A_09_P179910	0	0	0	TC237500	0	0	-2.4503
A_09_P210510	0	0	Dm.287	IP01409	0	0	-2.38783
A_09_P216925	0	0	Dm.287	IP01409	0	0	-2.33187
A_09_P024396	Cyp6w1	CG8345 gene product from transcript CG8345-RA	FBgn0033065	FBtr0085987	NM_136362	35543	-2.33038
A_09_P021451	Hand	CG18144 gene product from transcript CG18144-RA	FBgn0032209	FBtr0080073	NM_135526	34379	-2.29251
A_09_P078776	Ady43A	CG1851 gene product from transcript CG1851-RA	FBgn0026602	FBtr0089050	NM_143738	44750	-2.28506
A_09_P029911	Cyp6a8	Cytochrome P450-6a8	FBgn0013772	FBtr0087455	NM_079025	36666	-2.2602
A_09_P019926	CG9498	CG9498 gene product from transcript CG9498-RA	FBgn0031801	FBtr0079282	NM_135171	33885	-2.25229
A_09_P018906	CG9664	CG9664 gene product from transcript CG9664-RA	FBgn0031515	FBtr0077606	NM_134915	33540	-2.24007
A_09_P026251	CG13488	CG13488 gene product from transcript CG13488-RB	FBgn0034670	FBtr0071723	NM_137776	37496	-2.20338
A_09_P217635	CG7900	CG7900 gene product from transcript CG7900-RB	FBgn0037548	FBtr0113204	NM_001104237	40957	-2.20014
A_09_P211395	0	0	0	TC237087	0	0	-2.19175
A_09_P041561	cad	caudal	FBgn0000251	FBtr0081412	NM_001273712	35341	-2.17489
A_09_P065406	nimC1	nimrod C1	FBgn0259896	FBtr0080615	NM_001273524	34816	-2.12494
A_09_P004316	CG34417	CG34417 gene product from transcript CG34417-RI	FBgn0085446	FBtr0112704	NM_001272354	31591	-2.0699
A_09_P037911	CG10352	CG10352 gene product from transcript CG10352-RB	FBgn0030348	FBtr0331589	NM_132533	32147	-2.05491
A_09_P036771	CG17919	CG17919 gene product from transcript CG17919-RA	FBgn0037433	FBtr0081711	NM_141387	40780	-2.0455
A_09_P021516	Sps2	Selenophosphate synthetase 2	FBgn0032224	FBtr0079998	NM_058130	34397	-2.02698
A_09_P007081	CG13319	CG13319 gene product from transcript CG13319-RA	FBgn0033781	FBtr0087788	NM_136981	36423	-2.01606
A_09_P123925	CG6470	CG6470 gene product from transcript CG6470-RA	FBgn0030933	FBtr0074621	NM_133076	32840	-1.98437
A_09_P016341	CG32726	CG32726 gene product from transcript CG32726-RA	FBgn0052726	FBtr0071059	NM_167127	318175	-1.9716
A_09_P053531	pst	pastrel	FBgn0035770	FBtr0273398	NM_168207	38818	-1.96315
A_09_P222855	Sxl	Sex lethal	FBgn0264270	FBtr0331258	NM_001031891	3772180	-1.95192
A_09_P043851	ninaA	neither inactivation nor afterpotential A	FBgn0002936	FBtr0078023	NM_057308	33271	-1.94282
A_09_P024856	CG2065	CG2065 gene product from transcript CG2065-RB	FBgn0033204	FBtr0088922	NM_001273858	35707	-1.94049
A_09_P184735	CkIIbeta	Casein kinase II beta subunit	FBgn0000259	FBtr0073562	NM_206692	32132	-1.92553
A_09_P202680	0	0	0	TC244339	0	0	-1.9059
A_09_P034666	CG14100	CG14100 gene product from transcript CG14100-RA	FBgn0036889	FBtr0074971	NM_140873	40132	-1.90439
A_09_P013666	CG31773	CG31773 gene product from transcript CG31773-RA	FBgn0051773	FBtr0077509	NM_164568	326159	-1.89085
A_09_P047141	CG42272	CG42272 gene product from transcript CG42272-RC	FBgn0259167	FBtr0299617	NM_168142	318020	-1.8801
A_09_P183380	0	0	0	TC239394	0	0	-1.86943
A_09_P111940	CG10352	CG10352 gene product from transcript CG10352-RB	FBgn0030348	FBtr0331589	NM_132533	32147	-1.84772
A_09_P190405	0	0	0	TC249815	0	0	-1.84651
A_09_P124432	Spn42Dc	Serpin 42Dc	FBgn0033113	FBtr0086162	NM_136401	35600	-1.82706
A_09_P190780	Cp1	Cysteine proteinase-1	FBgn0013770	FBtr0339955	0	36546	-1.79465
A_09_P147180	Npc2h	Niemann-Pick type C-2h	FBgn0039801	FBtr0085722	NM_143567	43649	-1.79051
A_09_P005501	Akap200	A kinase anchor protein 200	FBgn0027932	FBtr0079664	NM_175984	34170	-1.77591
A_09_P038011	CG12721	CG12721 gene product from transcript CG12721-RA	FBgn0030373	FBtr0073637	NM_132556	32176	-1.77103
A_09_P112870	CG18367	CG18367 gene product from transcript CG18367-RA	FBgn0034460	FBtr0086469	NM_145338	37255	-1.76999
A_09_P025486	CG18367	CG18367 gene product from transcript CG18367-RA	FBgn0034460	FBtr0086469	NM_145338	37255	-1.76796
A_09_P208710	CG4587	CG4587 gene product from transcript CG4587-RD	FBgn0028863	FBtr0333238	NM_001103693	34921	-1.75993
A_09_P063601	CG13069	CG13069 gene product from transcript CG13069-RA	FBgn0040798	FBtr0075463	NM_144161	50271	-1.74807
A_09_P170080	0	0	Dm.24789	CO297824	0	0	-1.7468
A_09_P131730	Drep-4	DNA fragmentation factor-related protein 4	Dm.418	AF149797	0	34734	-1.72943
A_09_P112945	Cpr62Ba	Cuticular protein 62Ba	FBgn0035279	FBtr0299561	NM_001144396	38239	-1.72824
A_09_P215740	0	0	0	0	0	0	-1.72244
A_09_P066706	CG14770	CG14770 gene product from transcript CG14770-RA	FBgn0029573	FBtr0070213	NM_130551	31085	-1.71831
A_09_P057466	Obp49a	Odorant-binding protein 49a	FBgn0050052	FBtr0087872	NM_136968	36399	-1.67801
A_09_P160665	0	0	Dm.33849	BI352648	0	0	-1.67556
A_09_P037196	CG7900	CG7900 gene product from transcript CG7900-RB	FBgn0037548	FBtr0113204	NM_001104237	40957	-1.66473
A_09_P027276	CG4324	CG4324 gene product from transcript CG4324-RA	FBgn0034956	FBtr0072197	NM_138024	37830	-1.66442
A_09_P206360	0	0	0	TC243103	0	0	-1.65986
A_09_P161640	0	0	Dm.34274	CO181735	0	0	-1.65947
A_09_P180765	Mbs	Myosin binding subunit	FBgn0005536	FBtr0075441	NM_140573	49070	-1.65785
A_09_P000786	CG33912	CG33912 gene product from transcript CG33912-RA	FBgn0053912	FBtr0091916	NM_001031968	3772438	-1.65248
A_09_P011881	GstD2	Glutathione S transferase D2	FBgn0010038	FBtr0082569	NM_080173	48335	-1.6469
A_09_P069581	CG10877	CG10877 gene product from transcript CG10877-RA	FBgn0038804	FBtr0083950	NM_142637	42432	-1.63799
A_09_P053406	CG14823	CG14823 gene product from transcript CG14823-RD	FBgn0035734	FBtr0076908	NM_139817	38772	-1.63513
A_09_P221700	hdc	headcase	FBgn0010113	FBtr0330311	NM_001276174	43604	-1.6179
A_09_P067806	CG4586	CG4586 gene product from transcript CG4586-RA	FBgn0029924	FBtr0071003	NM_132143	31641	-1.60941
A_09_P182315	0	0	Dm.6787	RH05583	0	0	-1.59935
A_09_P112950	CG1887	CG1887 gene product from transcript CG1887-RD	FBgn0035290	FBtr0273261	NM_001104007	38252	-1.59368
A_09_P017581	CheB42a	Chemosensory protein B 42a	FBgn0053348	FBtr0086168	NM_206043	2768721	-1.5924
A_09_P074121	Ect3	Ectoderm-expressed 3	FBgn0260746	FBtr0082487	NM_141885	41457	-1.58971
A_09_P205295	0	0	0	TC240671	0	0	-1.58494
A_09_P170370	0	0	0	TC251135	0	0	-1.57762
A_09_P185885	0	0	0	TC244728	0	0	-1.56084
A_09_P021896	CG14915	CG14915 gene product from transcript CG14915-RA	FBgn0032335	FBtr0080193	NM_135638	34536	-1.5531
A_09_P014856	CG32191	CG32191 gene product from transcript CG32191-RB	FBgn0052191	FBtr0307509	NM_168750	317903	-1.55257
A_09_P070126	rdhB	retinol dehydrogenase B	FBgn0038946	FBtr0084205	NM_001275902	42614	-1.54576
A_09_P202280	HIP-R	Hsc/Hsp70-interacting protein related	FBgn0029676	FBtr0070598	NM_166988	31335	-1.54228
A_09_P015036	CG32243	CG32243 gene product from transcript CG32243-RA	FBgn0052243	FBtr0073322	NM_168094	317935	-1.53698
A_09_P194865	CG13506	CG13506 gene product from transcript CG13506-RA	FBgn0034723	FBtr0342989	NM_137822	37556	-1.53138
A_09_P129565	beat-VII	CG42242 gene product from transcript CG42242-RD	FBgn0250908	FBtr0290328	NM_170283	43213	-1.5313
A_09_P142210	CG32243	CG32243 gene product from transcript CG32243-RA	FBgn0052243	FBtr0073322	NM_168094	317935	-1.52684
A_09_P072746	CG13318	CG13318 gene product from transcript CG13318-RA	FBgn0037627	FBtr0081942	NM_141574	41048	-1.52335
A_09_P145770	CG13142	CG13142 gene product from transcript CG13142-RB	FBgn0032251	FBtr0273339	NM_135561	34434	-1.5213
A_09_P223185	0	0	0	TC254872	0	0	-1.51057
A_09_P027036	St1	Sulfotransferase 1	FBgn0034887	FBtr0114541	NM_137971	37742	-1.50787
A_09_P070511	CG17119	CG17119 gene product from transcript CG17119-RA	FBgn0039045	FBtr0084357	NM_142859	42723	-1.50654
A_09_P038831	dob	doppelganger von brummer	FBgn0030607	FBtr0073961	NM_132767	32436	-1.5037
A_09_P039276	Or13a	Odorant receptor 13a	FBgn0030715	FBtr0074133	NM_078635	32562	-1.48976
A_09_P199570	sls	sallimus	FBgn0086906	FBtr0332674	NM_001274375	44013	-1.48676
A_09_P221830	CG32243	CG32243 gene product from transcript CG32243-RA	FBgn0052243	FBtr0073322	NM_168094	317935	-1.4823
A_09_P209443	0	0	Dm.24789	CO297824	0	0	-1.48144
A_09_P034161	CG7408	CG7408 gene product from transcript CG7408-RB	FBgn0036765	FBtr0075142	NM_140763	39991	-1.47766
A_09_P000311	mim	missing-in-metastasis	FBgn0053558	FBtr0302578	NM_001201940	2768716	-1.46894
A_09_P223330	0	0	0	0	0	0	-1.46655
A_09_P142440	Idgf3	Imaginal disc growth factor 3	FBgn0020414	FBtr0080863	NM_057908	34981	-1.45846
A_09_P057291	GstT1	Glutathione S transferase T1	FBgn0050000	FBtr0088463	NM_136665	35995	-1.44889
A_09_P025981	CG9406	CG9406 gene product from transcript CG9406-RA	FBgn0034592	FBtr0071570	NM_137708	37405	-1.42989
A_09_P022821	yellow-b	CG17914 gene product from transcript CG17914-RA	FBgn0032601	FBtr0080894	NM_078862	35005	-1.42385
A_09_P063666	CG13315	CG13315 gene product from transcript CG13315-RA	FBgn0040827	FBtr0076530	NM_144186	50300	-1.42045
A_09_P184960	CG7778	CG7778 gene product from transcript CG7778-RA	FBgn0032025	FBtr0079606	NM_135370	34147	-1.41447
A_09_P177360	Past1	Putative Achaete Scute Target 1	FBgn0016693	FBtr0082654	NM_169478	41569	-1.41357
A_09_P063226	CG6503	CG6503 gene product from transcript CG6503-RA	FBgn0040606	FBtr0085025	NM_144001	50079	-1.41326
A_09_P178765	CG2924	CG2924 gene product from transcript CG2924-RA	FBgn0023528	FBtr0300793	NM_166935	31214	-1.40722
A_09_P061531	CG15550	CG15550 gene product from transcript CG15550-RA	FBgn0039811	FBtr0085751	NM_143578	43666	-1.40407
A_09_P181495	CG30082	CG30082 gene product from transcript CG30082-RB	FBgn0050082	FBtr0302917	NM_001202013	246443	-1.40157
A_09_P207820	CG11781	CG11781 gene product from transcript CG11781-RA	Dm.20598	EL881214	0	42992	-1.39967
A_09_P215145	mth	methuselah	FBgn0023000	FBtr0306850	NM_001259606	38058	-1.39805
A_09_P125395	pst	pastrel	FBgn0035770	FBtr0273398	NM_168207	38818	-1.39608
A_09_P215545	0	0	0	TC230664	0	0	-1.39419
A_09_P182785	CG9153	CG9153 gene product from transcript CG9153-RA	FBgn0035207	FBtr0072670	NM_138254	38151	-1.39033
A_09_P062341	lectin-46Cb	CG1652 gene product from transcript CG1652-RA	FBgn0040092	FBtr0301706	NM_144375	53522	-1.38771
A_09_P033291	Pdf	Pigment-dispersing factor	FBgn0023178	FBtr0085024	NM_079793	43193	-1.38471
A_09_P007206	CG4679	CG4679 gene product from transcript CG4679-RA	FBgn0033816	FBtr0087759	NM_137010	36466	-1.38234
A_09_P164415	CG10560	CG10560 gene product from transcript CG10560-RA	FBgn0039325	FBtr0084852	NM_143127	43065	-1.37817
A_09_P062676	GNBP3	Gram-negative bacteria binding protein 3	FBgn0040321	FBtr0076510	NM_079262	39020	-1.37654
A_09_P057346	0	0	Dm.33436	HL05382	0	0	-1.37648
A_09_P005786	CG1773	CG1773 gene product from transcript CG1773-RA	FBgn0033439	FBtr0088467	NM_136668	35999	-1.3764
A_09_P008711	CG4847	CG4847 gene product from transcript CG4847-RA	FBgn0034229	FBtr0086935	NM_166235	36973	-1.37409
A_09_P199365	Tsp3A	Tetraspanin 3A	FBgn0040334	FBtr0070445	NM_080315	31244	-1.37277
A_09_P179740	0	0	0	TC235867	0	0	-1.36819
A_09_P149365	0	0	0	TC236978	0	0	-1.36589
A_09_P020576	CG12560	CG12560 gene product from transcript CG12560-RB	FBgn0031974	FBtr0300761	NM_135329	34092	-1.36483
A_09_P063406	CG15434	CG15434 gene product from transcript CG15434-RA	FBgn0040705	FBtr0077440	NM_144084	50178	-1.35298
A_09_P033076	Oat	Ornithine aminotransferase precursor	FBgn0022774	FBtr0074961	NM_140882	40145	-1.34693
A_09_P162405	0	0	Dm.34464	CO339283	0	0	-1.34679
A_09_P042431	png	pan gu	FBgn0000826	FBtr0070234	NM_058144	31084	-1.3462
A_09_P009226	CG15073	CG15073 gene product from transcript CG15073-RA	FBgn0034379	FBtr0086607	NM_137518	37155	-1.34297
A_09_P115905	CG6034	CG6034 gene product from transcript CG6034-RA	FBgn0036750	FBtr0075194	NM_140748	39974	-1.3426
A_09_P004736	0	0	0	0	0	0	-1.34086
A_09_P201350	CG12560	CG12560 gene product from transcript CG12560-RB	FBgn0031974	FBtr0300761	NM_135329	34092	-1.33916
A_09_P121515	sl	small wing	Dm.4733	D29806	0	32601	-1.33748
A_09_P013716	CG42750	CG42750 gene product from transcript CG42750-RB	FBgn0261804	FBtr0303280	NM_165245	35090	-1.3351
A_09_P076561	CG2924	CG2924 gene product from transcript CG2924-RA	FBgn0023528	FBtr0070412	NM_166935	31214	-1.33308
A_09_P216345	CG30054	CG30054 gene product from transcript CG30054-RE	FBgn0050054	FBtr0302389	NM_001201985	246420	-1.32602
A_09_P077431	CREG	Cellular Repressor of E1A-stimulated Genes	FBgn0025456	FBtr0089897	NM_079661	42092	-1.31519
A_09_P022586	CG9377	CG9377 gene product from transcript CG9377-RA	FBgn0032507	FBtr0080474	NM_135796	34743	-1.31401
A_09_P011601	lola	longitudinals lacking	FBgn0005630	FBtr0089345	NM_170618	44548	-1.31005
A_09_P057476	CG30054	CG30054 gene product from transcript CG30054-RE	FBgn0050054	FBtr0302389	NM_001201985	246420	-1.30946
A_09_P207585	Nplp2	Neuropeptide-like precursor 2	Dm.19642	EL883736	0	50286	-1.30722
A_09_P218475	Ady43A	CG1851 gene product from transcript CG1851-RA	FBgn0026602	FBtr0089050	NM_143738	44750	-1.30175
A_09_P171550	0	0	Dm.19772	JV228861	0	0	-1.30008
A_09_P119395	CG15365	CG15365 gene product from transcript CG15365-RA	FBgn0030077	FBtr0339679	NM_132288	31829	-1.2999
A_09_P211220	CG15550	CG15550 gene product from transcript CG15550-RA	FBgn0039811	FBtr0085751	NM_143578	43666	-1.29694
A_09_P213630	0	0	Dm.24041	IP09828	0	0	-1.296
A_09_P217060	CG34109	CG34109 gene product from transcript CG34109-RC	FBgn0083945	FBtr0300423	NM_001042886	4379890	-1.29374
A_09_P103180	e(y)3	enhancer of yellow 3	FBgn0087008	FBtr0334278	NM_001272789	32965	-1.29306
A_09_P015011	CG32237	CG32237 gene product from transcript CG32237-RA	FBgn0052237	FBtr0073356	NM_168104	38584	-1.29237
A_09_P029271	CG1136	CG1136 gene product from transcript CG1136-RA	FBgn0035490	FBtr0073203	NM_139596	38479	-1.29144
A_09_P165825	0	0	Dm.4050	GH14228	0	0	-1.29017
A_09_P180825	Obp49a	Odorant-binding protein 49a	FBgn0050052	FBtr0087872	NM_136968	36399	-1.28961
A_09_P117435	pbl	pebble	FBgn0003041	FBtr0076772	NM_079241	38879	-1.28875
A_09_P222745	CG8405	CG8405 gene product from transcript CG8405-RA	FBgn0034071	FBtr0340020	0	36772	-1.28673
A_09_P001026	0	0	Dm.34510	JV228956	0	0	-1.28468
A_09_P077111	Actbeta	Activin-beta	FBgn0024913	FBtr0089209	NM_143685	43826	-1.28245
A_09_P113965	Cyp4ac2	CG17970 gene product from transcript CG17970-RB	FBgn0031694	FBtr0300456	NM_135073	33755	-1.2803
A_09_P132690	GNBP3	Gram-negative bacteria binding protein 3	FBgn0040321	FBtr0076510	NM_079262	39020	-1.27985
A_09_P067591	CG3823	CG3823 gene product from transcript CG3823-RA	FBgn0029863	FBtr0070900	NM_132085	31573	-1.27527
A_09_P147905	GstD2	Glutathione S transferase D2	FBgn0010038	FBtr0082569	NM_080173	48335	-1.27466
A_09_P004771	0	0	0	0	0	0	-1.27456
A_09_P118625	0	0	Dm.6315	JV212138	0	0	-1.27104
A_09_P071586	CG13659	CG13659 gene product from transcript CG13659-RA	FBgn0039319	FBtr0084828	NM_143121	43059	-1.27094
A_09_P034096	CG6034	CG6034 gene product from transcript CG6034-RA	FBgn0036750	FBtr0075194	NM_140748	39974	-1.27057
A_09_P226030	pgant8	polypeptide GalNAc transferase 8	FBgn0036529	FBtr0075578	NM_140543	39715	-1.26865
A_09_P007841	Cyp6a20	CG10245 gene product from transcript CG10245-RB	FBgn0033980	FBtr0300127	NM_137158	36664	-1.26789
A_09_P003676	CG34301	CG34301 gene product from transcript CG34301-RA	FBgn0085330	FBtr0112497	NM_001104240	5740866	-1.26675
A_09_P124660	CG10553	CG10553 gene product from transcript CG10553-RA	FBgn0039324	FBtr0084853	NM_143126	43064	-1.2636
A_09_P015416	Dscam2	Down syndrome cell adhesion molecule 2	FBgn0265296	FBtr0330335	NM_001274569	38788	-1.26068
A_09_P021051	Toll-4	CG18241 gene product from transcript CG18241-RA	FBgn0032095	FBtr0079768	NM_078795	34235	-1.25932
A_09_P071606	CG10560	CG10560 gene product from transcript CG10560-RA	FBgn0039325	FBtr0084852	NM_143127	43065	-1.25716
A_09_P006981	CG17760	CG17760 gene product from transcript CG17760-RB	FBgn0033756	FBtr0110824	NM_001043074	36385	-1.25451
A_09_P022256	atilla	CG6579 gene product from transcript CG6579-RB	FBgn0032422	FBtr0273342	NM_135714	34647	-1.2516
A_09_P177720	CG42254	CG42254 gene product from transcript CG42254-RD	FBgn0259112	FBtr0305590	NM_001259398	36644	-1.25022
A_09_P214155	CG14301	CG14301 gene product from transcript CG14301-RB	FBgn0038632	FBtr0290199	NM_142477	42235	-1.24693
A_09_P001971	GstE7	Glutathione S transferase E7	FBgn0063493	FBtr0086675	NM_137485	37112	-1.2409
A_09_P176985	Vha68-3	Vacuolar H[+] ATPase subunit 68-3	FBgn0032464	FBtr0080421	NM_135751	34695	-1.24024
A_09_P091155	cry	cryptochrome	FBgn0025680	FBtr0083736	NM_169852	42305	-1.23363
A_09_P128985	CG32109	CG32109 gene product from transcript CG32109-RA	FBgn0052109	FBtr0075918	NM_168509	39444	-1.2298
A_09_P037706	Sk1	Sphingosine kinase 1	FBgn0030300	FBtr0073497	NM_132489	32089	-1.22244
A_09_P173590	0	0	Dm.32140	CO339631	0	0	-1.21816
A_09_P188950	0	0	0	TC247715	0	0	-1.21791
A_09_P114800	CG13843	CG13843 gene product from transcript CG13843-RA	FBgn0038993	FBtr0084269	NM_142812	42668	-1.21735
A_09_P077556	CG13360	CG13360 gene product from transcript CG13360-RA	FBgn0025620	FBtr0070147	NM_130503	31025	-1.21704
A_09_P075116	CG7886	CG7886 gene product from transcript CG7886-RA	FBgn0038248	FBtr0082976	NM_142121	41775	-1.21579
A_09_P050446	CG5335	CG5335 gene product from transcript CG5335-RA	FBgn0034365	FBtr0086708	NM_137505	37140	-1.21379
A_09_P061546	CG15553	CG15553 gene product from transcript CG15553-RC	FBgn0039817	FBtr0290201	NM_143584	43677	-1.2117
A_09_P101930	CG13314	CG13314 gene product from transcript CG13314-RB	FBgn0035949	FBtr0076518	NM_140018	39030	-1.21168
A_09_P146890	CG3301	CG3301 gene product from transcript CG3301-RB	FBgn0038878	FBtr0084101	NM_169954	42528	-1.20841
A_09_P073971	CG6908	CG6908 gene product from transcript CG6908-RA	FBgn0037936	FBtr0082437	NM_141848	41410	-1.20728
A_09_P018151	Iris	CG4715 gene product from transcript CG4715-RA	FBgn0031305	FBtr0077986	NM_134726	33290	-1.2064
A_09_P141540	ckd	cracked	FBgn0035427	FBtr0073050	NM_206264	38402	-1.20334
A_09_P117925	tio	tiptop	FBgn0028979	FBtr0335391	NM_001273750	44272	-1.20314
A_09_P052911	CG4769	CG4769 gene product from transcript CG4769-RA	FBgn0035600	FBtr0077144	NM_139701	38612	-1.19976
A_09_P073091	CG9396	CG9396 gene product from transcript CG9396-RA	FBgn0037714	FBtr0082111	NM_141655	41156	-1.19935
A_09_P108315	0	0	Dm.19662	LP09811	0	0	-1.19737
A_09_P209775	CG15365	CG15365 gene product from transcript CG15365-RA	FBgn0030077	FBtr0071357	NM_132288	31829	-1.19659
A_09_P063896	CG14933	CG14933 gene product from transcript CG14933-RB	FBgn0040968	FBtr0080274	NM_001169489	50442	-1.19416
A_09_P069001	CG14298	CG14298 gene product from transcript CG14298-RB	FBgn0038654	FBtr0083695	NM_001275787	42259	-1.18832
A_09_P128570	CG13315	CG13315 gene product from transcript CG13315-RA	FBgn0040827	FBtr0076530	NM_144186	50300	-1.18465
A_09_P150545	CG5172	CG5172 gene product from transcript CG5172-RC	FBgn0030830	FBtr0114540	NM_206772	32711	-1.18387
A_09_P064746	Chrac-16	CG15736 gene product from transcript CG15736-RA	FBgn0043001	FBtr0073642	NM_132548	32166	-1.18346
A_09_P214535	0	0	0	JF970224	0	0	-1.1824
A_09_P225060	0	0	0	TC241737	0	0	-1.18122
A_09_P022301	CG5418	CG5418 gene product from transcript CG5418-RA	FBgn0032436	FBtr0080382	NM_135727	34663	-1.17558
A_09_P215954	0	0	0	0	0	0	-1.17486
A_09_P006246	CG18003	CG18003 gene product from transcript CG18003-RA	FBgn0061356	FBtr0100230	NM_001169643	3771779	-1.17434
A_09_P208365	CG13004	CG13004 gene product from transcript CG13004-RD	FBgn0030797	FBtr0112996	NM_001103536	32673	-1.17325
A_09_P079076	Aats-his	Histidyl-tRNA synthetase	FBgn0027087	FBtr0333806	NM_001272757	32841	-1.17244
A_09_P140170	CG7712	CG7712 gene product from transcript CG7712-RB	FBgn0033570	FBtr0331936	NM_001273948	36159	-1.16751
A_09_P177715	0	0	0	TC236047	0	0	-1.16724
A_09_P007231	CG10799	CG10799 gene product from transcript CG10799-RA	FBgn0033821	FBtr0087748	NM_137015	36472	-1.16623
A_09_P007996	CG12964	CG12964 gene product from transcript CG12964-RB	FBgn0034022	FBtr0340002	NM_137196	36714	-1.16615
A_09_P005026	0	0	0	NP12807671	0	0	-1.16382
A_09_P042271	Est-6	Esterase 6	FBgn0000592	FBtr0076003	NM_176322	39392	-1.16301
A_09_P112310	CG32196	CG32196 gene product from transcript CG32196-RC	FBgn0052196	FBtr0273401	NM_168764	317908	-1.16112
A_09_P008816	CG42562	CG42562 gene product from transcript CG42562-RA	FBgn0260764	FBtr0301266	NM_137401	37008	-1.15694
A_09_P223835	0	0	0	0	0	0	-1.15624
A_09_P058771	0	0	0	TC223562	0	0	-1.15483
A_09_P041881	Cyt-b5-r	Cytochrome b5-related	FBgn0000406	FBtr0080932	NM_057806	35008	-1.15266
A_09_P223935	0	0	Dm.23283	JV211796	0	0	-1.15141
A_09_P202715	0	0	0	TC231512	0	0	-1.14648
A_09_P019756	CG13999	CG13999 gene product from transcript CG13999-RA	FBgn0031753	FBtr0079150	NM_135128	33826	-1.14289
A_09_P030546	Cyp9b2	Cytochrome P450-9b2	FBgn0015039	FBtr0089055	NM_078922	35635	-1.14179
A_09_P022671	CG42810	CG42810 gene product from transcript CG42810-RA	FBgn0261992	FBtr0303821	NM_135813	34764	-1.14162
A_09_P161465	CG42533	CG42533 gene product from transcript CG42533-RI	FBgn0260486	FBtr0330726	NM_001273276	34030	-1.14124
A_09_P029206	CG12766	CG12766 gene product from transcript CG12766-RA	FBgn0035476	FBtr0073172	NM_139582	38462	-1.14108
A_09_P047146	Nplp2	Neuropeptide-like precursor 2	FBgn0040813	FBtr0075839	NM_144173	50286	-1.13916
A_09_P042881	ImpL1	Ecdysone-inducible gene L1	FBgn0001256	FBtr0075843	NM_168541	39499	-1.13907
A_09_P062851	CG11378	CG11378 gene product from transcript CG11378-RB	FBgn0040364	FBtr0070197	NM_001272191	31060	-1.13534
A_09_P197870	CG6332	CG6332 gene product from transcript CG6332-RA	FBgn0038921	FBtr0084170	NM_142742	42585	-1.13162
A_09_P077521	GRHR	Gonadotropin-releasing hormone receptor	FBgn0025595	FBtr0079309	NM_164705	33942	-1.12776
A_09_P057916	CG30203	CG30203 gene product from transcript CG30203-RB	FBgn0050203	FBtr0273303	NM_165877	246514	-1.1275
A_09_P062701	Tsp3A	Tetraspanin 3A	FBgn0040334	FBtr0070445	NM_080315	31244	-1.12719
A_09_P073516	CG14688	CG14688 gene product from transcript CG14688-RB	FBgn0037819	FBtr0113215	NM_001104270	41275	-1.12474
A_09_P063336	e(y)2b	enhancer of yellow 2b	FBgn0040670	FBtr0081562	NM_144053	50143	-1.12458
A_09_P168625	0	0	0	TC240984	0	0	-1.12425
A_09_P114925	CG32850	CG32850 gene product from transcript CG32850-RB	FBgn0052850	FBtr0089123	NM_166753	318246	-1.12275
A_09_P071601	CG10553	CG10553 gene product from transcript CG10553-RA	FBgn0039324	FBtr0084853	NM_143126	43064	-1.12255
A_09_P019071	CG3604	CG3604 gene product from transcript CG3604-RA	FBgn0031562	FBtr0077545	NM_134957	33593	-1.12209
A_09_P042136	ec	echinus	FBgn0000542	FBtr0070606	NM_130722	31339	-1.12195
A_09_P070931	CG5463	CG5463 gene product from transcript CG5463-RA	FBgn0039153	FBtr0084584	NM_142960	42861	-1.11976
A_09_P205140	0	0	0	TC247816	0	0	-1.11016
A_09_P108085	0	0	Dm.19119	RE40994	0	0	-1.10995
A_09_P179490	CG14301	CG14301 gene product from transcript CG14301-RB	FBgn0038632	FBtr0290199	NM_142477	42235	-1.10747
A_09_P189845	CG34417	CG34417 gene product from transcript CG34417-RI	FBgn0085446	FBtr0336676	NM_001272354	31591	-1.10664
A_09_P139475	CG5028	CG5028 gene product from transcript CG5028-RB	FBgn0039358	FBtr0084901	NM_143159	43102	-1.10452
A_09_P065316	CG15293	CG15293 gene product from transcript CG15293-RA	FBgn0028526	FBtr0080603	NM_135858	34828	-1.10226
A_09_P135035	0	0	Dm.31257	AY541497	0	0	-1.10013
A_09_P016136	CG32667	CG32667 gene product from transcript CG32667-RA	FBgn0052667	FBtr0073474	NM_167271	318146	-1.09725
A_09_P199480	Adhr	Adh-related	FBgn0000056	FBtr0006151	NM_001032098	3772432	-1.09654
A_09_P223675	0	0	0	TC247025	0	0	-1.0936
A_09_P077421	Cyp6g1	CG8453 gene product from transcript CG8453-RA	FBgn0025454	FBtr0087992	NM_136899	36316	-1.09273
A_09_P060341	CG31659	CG31659 gene product from transcript CG31659-RA	FBgn0051659	FBtr0077943	NM_001169381	318875	-1.09215
A_09_P002661	CG34136	CG34136 gene product from transcript CG34136-RA	FBgn0083972	FBtr0110944	NM_001042906	4379892	-1.09123
A_09_P166855	Uhg5	ncRNA	Dm.13920	NR_033158	NR_033158	8673975	-1.09115
A_09_P064786	MESK4	Misexpression suppressor of KSR 4	FBgn0043069	FBtr0083367	NM_080278	64872	-1.08952
A_09_P035186	Rcd2	Reduction in Cnn dots 2	FBgn0037012	FBtr0078213	NM_140987	40283	-1.08884
A_09_P037716	HP5	Heterochromatin protein 5	FBgn0030301	FBtr0073500	NM_206686	32090	-1.08562
A_09_P001001	CG34010	CG34010 gene product from transcript CG34010-RA	FBgn0054010	FBtr0100065	NM_001038794	3885627	-1.08023
A_09_P128790	St3	Sulfotransferase 3	FBgn0265052	FBtr0336680	NM_001274226	37743	-1.08023
A_09_P072951	CG12951	CG12951 gene product from transcript CG12951-RA	FBgn0037677	FBtr0082058	NM_141623	41110	-1.08015
A_09_P060086	CG31538	CG31538 gene product from transcript CG31538-RA	FBgn0051538	FBtr0078819	NM_169046	318790	-1.07828
A_09_P143130	0	0	0	0	0	0	-1.07667
A_09_P188525	CG44178	CG44178 gene product from transcript CG44178-RC	Dm.7489	NM_001275871	NM_001275871	14462494	-1.07563
A_09_P034386	CG6852	CG6852 gene product from transcript CG6852-RC	FBgn0036820	FBtr0075063	NM_001259898	40053	-1.07357
A_09_P166765	0	0	0	TC240794	0	0	-1.07273
A_09_P071841	0	0	0	TC233269	0	0	-1.07266
A_09_P034611	CG9451	CG9451 gene product from transcript CG9451-RB	FBgn0036876	FBtr0074979	NM_140861	40118	-1.07242
A_09_P106125	Est-6	Esterase 6	FBgn0000592	FBtr0076003	NM_176322	39392	-1.07014
A_09_P115420	beta3GalTII	Galactosyltransferase II	FBgn0033315	FBtr0088728	NM_136555	35848	-1.06812
A_09_P184155	0	0	0	0	0	0	-1.06307
A_09_P067246	CG3239	CG3239 gene product from transcript CG3239-RB	FBgn0029769	FBtr0339782	NM_131998	31464	-1.06186
A_09_P054181	CG13314	CG13314 gene product from transcript CG13314-RB	FBgn0035949	FBtr0076518	NM_140018	39030	-1.06125
A_09_P000051	ppk13	pickpocket 13	FBgn0053508	FBtr0091448	NM_001014495	3346226	-1.0606
A_09_P047486	pyr	pyramus	FBgn0033649	FBtr0113070	NM_001103805	36255	-1.05949
A_09_P036651	Osi1	Osiris 1	FBgn0037406	FBtr0078588	NM_141361	40752	-1.05826
A_09_P101260	CG42562	CG42562 gene product from transcript CG42562-RA	FBgn0260764	FBtr0301266	NM_137401	37008	-1.05421
A_09_P018501	CG4271	CG4271 gene product from transcript CG4271-RA	FBgn0031409	FBtr0077756	NM_134821	33410	-1.05409
A_09_P074486	CG5724	CG5724 gene product from transcript CG5724-RA	FBgn0038082	FBtr0082657	NM_141971	41573	-1.05026
A_09_P071146	CG13618	CG13618 gene product from transcript CG13618-RA	FBgn0039203	FBtr0084643	NM_143008	42924	-1.04912
A_09_P007621	tej	tejas	FBgn0033921	FBtr0087562	NM_137106	36590	-1.04591
A_09_P037906	CG15739	CG15739 gene product from transcript CG15739-RA	FBgn0030347	FBtr0073569	NM_132532	32146	-1.04558
A_09_P171440	0	0	0	TC248963	0	0	-1.04393
A_09_P166090	Cpr60D	Cuticular protein 60D	FBgn0050163	FBtr0072334	NM_166679	246492	-1.04198
A_09_P080036	nimB1	nimrod B1	FBgn0027929	FBtr0080585	NM_001273523	34813	-1.04045
A_09_P013656	CG31769	CG31769 gene product from transcript CG31769-RA	FBgn0051769	FBtr0080602	NM_165083	318934	-1.03877
A_09_P215995	0	0	0	TC257734	0	0	-1.03836
A_09_P025096	CG14756	CG14756 gene product from transcript CG14756-RA	FBgn0033275	FBtr0088804	NM_136520	35798	-1.03784
A_09_P205005	Lsd-2	Lipid storage droplet-2	FBgn0030608	FBtr0340428	NM_001042812	32437	-1.03778
A_09_P007151	GLaz	Glial Lazarillo	FBgn0033799	FBtr0087772	NM_001274008	36447	-1.03775
A_09_P079151	Kmn1	kinetochore Mis12-Ndc80 network component 1	FBgn0027259	FBtr0073541	NM_132501	32102	-1.03699
A_09_P074776	CG12538	CG12538 gene product from transcript CG12538-RA	FBgn0038157	FBtr0082791	NM_142036	41658	-1.03605
A_09_P212390	CG6000	CG6000 gene product from transcript CG6000-RC	Dm.6017	BP548557	0	42851	-1.0351
A_09_P058456	laccase2	laccase 2	FBgn0259247	FBtr0301063	NM_165432	35494	-1.03286
A_09_P191550	Lsd-2	Lipid storage droplet-2	FBgn0030608	FBtr0340428	NM_001042812	32437	-1.03145
A_09_P018356	CG17650	CG17650 gene product from transcript CG17650-RA	FBgn0031365	FBtr0077901	NM_134777	33358	-1.03
A_09_P185195	Ank2	Ankyrin 2	FBgn0261788	FBtr0344224	NM_001274609	38863	-1.02914
A_09_P221173	0	0	0	TC243250	0	0	-1.02818
A_09_P019466	CG31918	CG31918 gene product from transcript CG31918-RA	FBgn0031678	FBtr0079028	NM_135060	326172	-1.02749
A_09_P178115	CG16758	CG16758 gene product from transcript CG16758-RD	FBgn0035348	FBtr0072966	NM_206247	38315	-1.02728
A_09_P079586	Tps1	Trehalose-6-phosphate synthase 1	FBgn0027560	FBtr0077431	NM_134983	33642	-1.02572
A_09_P218005	CG34376	CG34376 gene product from transcript CG34376-RB	FBgn0085405	FBtr0112609	NM_001104402	42638	-1.02566
A_09_P048326	Ilp6	Insulin-like peptide 6	FBgn0044047	FBtr0070406	NM_130644	31220	-1.02485
A_09_P126145	CG13004	CG13004 gene product from transcript CG13004-RD	FBgn0030797	FBtr0308682	NM_001103536	32673	-1.02358
A_09_P202750	0	0	0	TC247727	0	0	-1.02168
A_09_P021426	CG4953	CG4953 gene product from transcript CG4953-RA	FBgn0032204	FBtr0079984	NM_135521	34373	-1.02024
A_09_P176845	CR32218	ncRNA	Dm.33443	NR_037751	NR_037751	10178829	-1.01868
A_09_P020796	CG7778	CG7778 gene product from transcript CG7778-RA	FBgn0032025	FBtr0079606	NM_135370	34147	-1.01866
A_09_P090830	svp	seven up	FBgn0003651	FBtr0082563	NM_169458	41491	-1.01364
A_09_P221970	Bsg	Basigin	FBgn0261822	FBtr0079569	NM_164784	318841	-1.01133
A_09_P212290	IM23	Immune induced molecule 23	Dm.5757	AI114231	0	37099	-1.00981
A_09_P061001	Obp99c	Odorant-binding protein 99c	FBgn0039682	FBtr0085463	NM_143454	43494	-1.00725
A_09_P006261	CG7712	CG7712 gene product from transcript CG7712-RB	FBgn0033570	FBtr0088238	NM_001273948	36159	-1.00628
A_09_P223840	Glt	Glutactin	FBgn0001114	FBtr0079727	NM_058156	34193	-1.00599
A_09_P171690	0	0	Dm.30971	IP05663	0	0	-1.00593
A_09_P195455	CG10253	CG10253 gene product from transcript CG10253-RD	FBgn0033983	FBtr0303761	NM_001202008	36669	-1.00588
A_09_P148385	lin19	lin-19-like	FBgn0015509	FBtr0088846	NM_078931	35742	-1.00546
A_09_P137060	0	0	0	TC230594	0	0	-1.00427
A_09_P023136	kon	kon-tiki	FBgn0032683	FBtr0300341	NM_136037	35104	-1.00414
A_09_P062646	Myo28B1	Myosin 28B1	FBgn0040299	FBtr0079476	NM_164760	53515	-1.00087
A_09_P196930	0	0	0	TC232274	0	0	-0.997351
A_09_P001041	CG42351	CG42351 gene product from transcript CG42351-RI	FBgn0259682	FBtr0299943	NM_001144231	37164	-0.99683
A_09_P191210	0	0	0	TC243250	0	0	-0.995009
A_09_P021736	CG6415	CG6415 gene product from transcript CG6415-RA	FBgn0032287	FBtr0080108	NM_135597	34474	-0.994709
A_09_P052146	Cyp9b2	Cytochrome P450-9b2	FBgn0015039	FBtr0089055	NM_078922	35635	-0.994658
A_09_P197665	0	0	0	TC234601	0	0	-0.994203
A_09_P012211	Cks30A	Cyclin-dependent kinase subunit 30A	FBgn0010314	FBtr0079799	NM_057599	34250	-0.994126
A_09_P002581	0	0	0	TC244673	0	0	-0.991481
A_09_P033326	CG17027	CG17027 gene product from transcript CG17027-RB	FBgn0036553	FBtr0075516	NM_001274980	39742	-0.990636
A_09_P067321	CG4078	CG4078 gene product from transcript CG4078-RB	FBgn0029798	FBtr0070807	NM_132026	31497	-0.984948
A_09_P207745	up	upheld	FBgn0004169	FBtr0073853	NM_167376	32314	-0.982373
A_09_P006948	achi	achintya	FBgn0033749	FBtr0087942	NM_165912	36373	-0.979319
A_09_P072991	CG8132	CG8132 gene product from transcript CG8132-RA	FBgn0037687	FBtr0082029	NM_141631	41121	-0.97812
A_09_P035781	0	0	0	TC239716	0	0	-0.977366
A_09_P124155	0	0	0	TC229784	0	0	-0.975634
A_09_P021176	CG15828	CG15828 gene product from transcript CG15828-RC	FBgn0032136	FBtr0303874	NM_205948	34283	-0.975351
A_09_P203210	0	0	0	TC244832	0	0	-0.974323
A_09_P222345	0	0	0	TC246523	0	0	-0.972663
A_09_P103020	CG42748	CG42748 gene product from transcript CG42748-RJ	FBgn0261802	FBtr0303274	NM_001103719	35442	-0.97224
A_09_P174135	0	0	Dm.32332	CO183426	0	0	-0.97052
A_09_P181115	0	0	0	TC238204	0	0	-0.968415
A_09_P184720	pan	pangolin	FBgn0085432	FBtr0309803	NM_001258477	43769	-0.968022
A_09_P219690	0	0	0	TC246983	0	0	-0.96756
A_09_P175500	0	0	Dm.32845	CO194451	0	0	-0.967528
A_09_P063166	0	0	0	0	0	0	-0.967026
A_09_P054586	nudE	CG8104 gene product from transcript CG8104-RB	FBgn0036059	FBtr0113158	NM_001104098	39169	-0.966694
A_09_P070166	CG5379	CG5379 gene product from transcript CG5379-RB	FBgn0038956	FBtr0084235	NM_001275904	42625	-0.964631
A_09_P069681	CG17271	CG17271 gene product from transcript CG17271-RB	FBgn0038829	FBtr0110823	NM_001043269	42463	-0.964374
A_09_P117300	retn	retained	FBgn0004795	FBtr0072073	NM_176254	45976	-0.962673
A_09_P209100	CG11151	CG11151 gene product from transcript CG11151-RA	FBgn0030519	FBtr0331719	NM_001272602	32335	-0.962084
A_09_P029826	Acp98AB	Accessory gland-specific peptide 98AB	FBgn0263597	FBtr0310089	NM_001276097	12798279	-0.960707
A_09_P210570	Ast-CC	Allatostatin double C	FBgn0032337	FBtr0343623	NM_135639	34538	-0.960353
A_09_P041211	Ald	Aldolase	FBgn0000064	FBtr0085000	NM_170266	43183	-0.960274
A_09_P076456	CG3835	CG3835 gene product from transcript CG3835-RC	FBgn0023507	FBtr0070383	NM_130626	31184	-0.960271
A_09_P006186	CG12935	CG12935 gene product from transcript CG12935-RA	FBgn0033547	FBtr0088221	NM_136765	36134	-0.959767
A_09_P188766	0	0	0	TC244689	0	0	-0.959596
A_09_P020666	CG8451	CG8451 gene product from transcript CG8451-RA	FBgn0031998	FBtr0079637	NM_135348	34117	-0.958729
A_09_P166630	0	0	0	TC240694	0	0	-0.958337
A_09_P035836	CG14451	CG14451 gene product from transcript CG14451-RA	FBgn0037183	FBtr0078538	NM_141153	40488	-0.957701
A_09_P112770	CG13178	CG13178 gene product from transcript CG13178-RA	FBgn0033685	FBtr0088019	NM_136887	36300	-0.955374
A_09_P071746	CG5028	CG5028 gene product from transcript CG5028-RB	FBgn0039358	FBtr0113289	NM_143159	43102	-0.951629
A_09_P034741	Ir76a	Ionotropic receptor 76a	FBgn0260874	FBtr0301607	NM_001104177	40157	-0.951414
A_09_P184910	0	0	0	0	0	0	-0.95098
A_09_P182425	CG4730	CG4730 gene product from transcript CG4730-RA	FBgn0039355	FBtr0331364	NM_001276036	43099	-0.950827
A_09_P196390	0	0	0	0	0	0	-0.950748
A_09_P070921	CG13607	CG13607 gene product from transcript CG13607-RC	FBgn0039151	FBtr0084585	NM_001202348	42859	-0.950524
A_09_P070981	CG13606	CG13606 gene product from transcript CG13606-RB	FBgn0039161	FBtr0110794	NM_001043285	42873	-0.949506
A_09_P134575	0	0	0	TC253793	0	0	-0.948789
A_09_P067666	CG3226	CG3226 gene product from transcript CG3226-RA	FBgn0029882	FBtr0070993	NM_132104	31597	-0.948685
A_09_P002476	Frq2	Frequenin 2	FBgn0083228	FBtr0074546	NM_080354	32799	-0.948346
A_09_P205880	pHCl	CG44099 gene product from transcript CG44099-RL	FBgn0264908	FBtr0334981	NM_001274969	39730	-0.948186
A_09_P004991	0	0	0	NP12807687	0	0	-0.947457
A_09_P023101	CG42750	CG42750 gene product from transcript CG42750-RB	FBgn0261804	FBtr0303280	NM_165245	35090	-0.946479
A_09_P106090	GLaz	Glial Lazarillo	FBgn0033799	FBtr0310152	NM_001274008	36447	-0.946232
A_09_P168545	0	0	0	TC244593	0	0	-0.942648
A_09_P145755	CG1628	CG1628 gene product from transcript CG1628-RC	FBgn0030218	FBtr0310444	NM_001272494	31990	-0.941516
A_09_P162605	brv3	brivido-3	FBgn0040333	FBtr0340092	NM_130657	31246	-0.94038
A_09_P167255	0	0	0	TC241404	0	0	-0.940197
A_09_P069751	CG12278	CG12278 gene product from transcript CG12278-RB	FBgn0038847	FBtr0084003	NM_142677	42486	-0.939205
A_09_P168670	CG34136	CG34136 gene product from transcript CG34136-RA	FBgn0083972	FBtr0110944	NM_001042906	4379892	-0.937652
A_09_P055116	CG10361	CG10361 gene product from transcript CG10361-RA	FBgn0036208	FBtr0076084	NM_140252	39333	-0.936943
A_09_P074341	Sas	Sialic acid phosphate synthase	FBgn0038045	FBtr0082588	NM_141938	41528	-0.936425
A_09_P075261	CG6912	CG6912 gene product from transcript CG6912-RA	FBgn0038290	FBtr0083038	NM_142162	41820	-0.935441
A_09_P213625	0	0	0	0	0	0	-0.935301
A_09_P214430	0	0	Dm.6743	JV226882	0	0	-0.934535
A_09_P069891	CG3308	CG3308 gene product from transcript CG3308-RA	FBgn0038877	FBtr0084102	NM_142706	42527	-0.934022
A_09_P123970	qkr58E-3	quaking related 58E-3	FBgn0022984	FBtr0307214	NM_001259531	37559	-0.933652
A_09_P178275	Sps2	Selenophosphate synthetase 2	FBgn0032224	FBtr0079997	NM_058129	34397	-0.933226
A_09_P043076	dlg1	discs large 1	FBgn0001624	FBtr0073483	NM_167280	32083	-0.932858
A_09_P004656	CG40801	CG40801 gene product from transcript CG40801-RA	FBgn0085520	FBtr0113933	NM_001110598	5740548	-0.932695
A_09_P018601	CG9883	CG9883 gene product from transcript CG9883-RA	FBgn0031435	FBtr0077693	NM_134847	33442	-0.931116
A_09_P062721	TfIIA-S-2	CG11639 gene product from transcript CG11639-RA	FBgn0040338	FBtr0070184	NM_130521	31048	-0.930874
A_09_P212245	0	0	0	TC251814	0	0	-0.930282
A_09_P044411	rl	rolled	FBgn0003256	FBtr0113701	NM_001110880	3354888	-0.929245
A_09_P039601	CG13004	CG13004 gene product from transcript CG13004-RD	FBgn0030797	FBtr0112996	NM_001201724	32673	-0.929133
A_09_P046026	GRHR	Gonadotropin-releasing hormone receptor	FBgn0025595	FBtr0079310	NM_205917	33942	-0.928088
A_09_P049166	Atx2	Ataxin-2	FBgn0041188	FBtr0083099	NM_169657	41883	-0.926992
A_09_P191650	br	broad	FBgn0000210	FBtr0303562	NM_001201596	44505	-0.926272
A_09_P007476	DJ-1alpha	CG6646 gene product from transcript CG6646-RA	FBgn0033885	FBtr0087615	NM_137072	36543	-0.924395
A_09_P161005	0	0	Dm.29457	JV208270	0	0	-0.924362
A_09_P202390	0	0	0	TC242519	0	0	-0.922054
A_09_P108300	0	0	Dm.19650	RE06354	0	0	-0.921387
A_09_P176010	CG34132	CG34132 gene product from transcript CG34132-RA	Dm.33148	BP540960	0	4379884	-0.921303
A_09_P014321	Cpr66D	Cuticular protein 66D	FBgn0052029	FBtr0076567	NM_168288	38990	-0.918526
A_09_P142282	CG7694	CG7694 gene product from transcript CG7694-RA	FBgn0038627	FBtr0083632	NM_142472	42230	-0.917958
A_09_P070156	CG7069	CG7069 gene product from transcript CG7069-RA	FBgn0038952	FBtr0084215	NM_142773	42621	-0.917308
A_09_P189695	0	0	0	TC237226	0	0	-0.916027
A_09_P165125	CG15073	CG15073 gene product from transcript CG15073-RA	FBgn0034379	FBtr0340389	NM_137518	37155	-0.915147
A_09_P004046	CG34376	CG34376 gene product from transcript CG34376-RB	FBgn0085405	FBtr0112609	NM_001104402	42638	-0.914155
A_09_P020771	CG7787	CG7787 gene product from transcript CG7787-RA	FBgn0032020	FBtr0079601	NM_135365	34142	-0.913987
A_09_P012596	dmGlut	Dietary and metabolic glutamate transporter	FBgn0010497	FBtr0080292	NM_138760	47253	-0.913732
A_09_P060716	CG14528	CG14528 gene product from transcript CG14528-RA	FBgn0039611	FBtr0085329	NM_143386	43410	-0.913428
A_09_P039361	CG9914	CG9914 gene product from transcript CG9914-RA	FBgn0030737	FBtr0074240	NM_132886	32592	-0.913115
A_09_P130900	CG3630	CG3630 gene product from transcript CG3630-RD	FBgn0023540	FBtr0070385	NM_130627	31189	-0.912628
A_09_P020936	CG9314	CG9314 gene product from transcript CG9314-RC	FBgn0032061	FBtr0079731	NM_001273339	34198	-0.91067
A_09_P012701	l(2)06496	lethal (2) 06496	FBgn0010622	FBtr0071985	NM_143779	46074	-0.910528
A_09_P212865	path	pathetic	FBgn0036007	FBtr0333864	NM_001274705	39106	-0.910514
A_09_P119980	Cyp6g1	CG8453 gene product from transcript CG8453-RA	FBgn0025454	FBtr0339596	NM_136899	36316	-0.910494
A_09_P224295	0	0	0	0	0	0	-0.909367
A_09_P050421	0	0	Dm.7036	LP05669	0	0	-0.908867
A_09_P225280	mol	moladietz	FBgn0086711	FBtr0111015	NM_001042897	34872	-0.908789
A_09_P160800	Pglym78	Phosphoglyceromutase	FBgn0014869	FBtr0085384	NM_079822	43447	-0.90729
A_09_P192785	0	0	0	0	0	0	-0.90728
A_09_P012901	Bsg	Basigin	FBgn0261822	FBtr0079571	NM_164784	318841	-0.907233
A_09_P194030	tal-AA	CG42387 gene product from transcript CG42387-RA	FBgn0259733	FBtr0299996	NM_001144577	7354377	-0.906921
A_09_P025626	CG10444	CG10444 gene product from transcript CG10444-RA	FBgn0034494	FBtr0086305	NM_137621	37294	-0.906582
A_09_P107455	eIF2B-beta	CG2677 gene product from transcript CG2677-RA	FBgn0024996	FBtr0070479	NM_130664	31256	-0.906477
A_09_P045581	yip2	yippee interacting protein 2	FBgn0040064	FBtr0079876	NM_078804	34313	-0.9062
A_09_P041186	Adh	Alcohol dehydrogenase	FBgn0000055	FBtr0100591	NM_001032098	3771877	-0.906051
A_09_P071851	CG42235	CG42235 gene product from transcript CG42235-RE	FBgn0250757	FBtr0290139	NM_143189	43136	-0.905225
A_09_P176585	0	0	Dm.33298	BP543488	0	0	-0.904811
A_09_P166550	rl	rolled	FBgn0003256	FBtr0113701	NM_001110880	3354888	-0.902879
A_09_P183540	0	0	0	TC239471	0	0	-0.902186
A_09_P181050	rl	rolled	FBgn0003256	FBtr0113702	NM_001015123	3354888	-0.897905
A_09_P160920	0	0	Dm.33939	GM10877	0	0	-0.897879
A_09_P218380	CG12018	CG12018 gene product from transcript CG12018-RA	FBgn0027903	FBtr0072775	NM_139402	38228	-0.897373
A_09_P146495	0	0	0	TC244342	0	0	-0.897268
A_09_P077211	Syx4	Syntaxin 4	FBgn0024980	FBtr0070494	NM_080318	31269	-0.896741
A_09_P161470	0	0	Dm.34235	CO152740	0	0	-0.895897
A_09_P175120	0	0	Dm.32680	CO342397	0	0	-0.895664
A_09_P055426	CG10654	CG10654 gene product from transcript CG10654-RB	FBgn0036294	FBtr0075971	NM_140326	39428	-0.891554
A_09_P028601	CG5687	CG5687 gene product from transcript CG5687-RA	FBgn0035293	FBtr0072858	NM_139421	38255	-0.89116
A_09_P090745	klu	klumpfuss	FBgn0013469	FBtr0333361	NM_001274762	39228	-0.890049
A_09_P161345	snRNA:U12:73B	ncRNA	Dm.34189	NR_001972	NR_001972	3772091	-0.889994
A_09_P161175	CG34388	CG34388 gene product from transcript CG34388-RC	FBgn0085417	FBtr0301081	NM_001170137	5740700	-0.889887
A_09_P181540	CG3246	CG3246 gene product from transcript CG3246-RA	FBgn0031538	FBtr0077572	NM_134937	33564	-0.888943
A_09_P024746	sPLA2	secretory Phospholipase A2	FBgn0033170	FBtr0100138	NM_001014501	35665	-0.88894
A_09_P021716	CG7296	CG7296 gene product from transcript CG7296-RB	FBgn0032283	FBtr0080129	NM_135593	34469	-0.887534
A_09_P071571	CG11892	CG11892 gene product from transcript CG11892-RA	FBgn0039313	FBtr0089645	NM_170210	43053	-0.886679
A_09_P130095	CG9914	CG9914 gene product from transcript CG9914-RA	FBgn0030737	FBtr0074240	NM_132886	32592	-0.886375
A_09_P055401	CG10657	CG10657 gene product from transcript CG10657-RA	FBgn0036289	FBtr0075975	NM_140322	39423	-0.885637
A_09_P193025	CG13004	CG13004 gene product from transcript CG13004-RD	FBgn0030797	FBtr0112996	NM_001103536	32673	-0.88471
A_09_P163900	CG13659	CG13659 gene product from transcript CG13659-RA	FBgn0039319	FBtr0084828	NM_143121	43059	-0.884532
A_09_P184630	0	0	0	0	0	0	-0.881303
A_09_P018361	c-cup	calcutta cup	FBgn0031367	FBtr0077894	NM_134779	33360	-0.881143
A_09_P018341	CG17652	CG17652 gene product from transcript CG17652-RB	FBgn0031361	FBtr0077904	NM_134773	33353	-0.879904
A_09_P006726	RpS11	Ribosomal protein S11	FBgn0033699	FBtr0088007	NM_165868	36321	-0.879547
A_09_P161680	CG42300	CG42300 gene product from transcript CG42300-RA	FBgn0259196	FBtr0299680	NM_167451	7354426	-0.877807
A_09_P209365	0	0	0	0	0	0	-0.877417
A_09_P200950	0	0	Dm.35643	EC228460	0	0	-0.876049
A_09_P054066	0	0	Dm.18880	FI02040	0	0	-0.874489
A_09_P191540	0	0	0	TC250286	0	0	-0.873795
A_09_P206575	0	0	0	TC243540	0	0	-0.873788
A_09_P136485	0	0	0	TC228631	0	0	-0.873657
A_09_P037566	CG42249	CG42249 gene product from transcript CG42249-RC	FBgn0259101	FBtr0299513	NM_132455	32043	-0.871203
A_09_P204550	0	0	0	TC248592	0	0	-0.869492
A_09_P008696	CG6520	CG6520 gene product from transcript CG6520-RA	FBgn0034224	FBtr0086953	NM_137372	36967	-0.868442
A_09_P059916	CG31462	CG31462 gene product from transcript CG31462-RA	FBgn0051462	FBtr0081851	NM_169222	326143	-0.867893
A_09_P210355	0	0	0	0	0	0	-0.867635
A_09_P035936	CG14636	CG14636 gene product from transcript CG14636-RA	FBgn0037217	FBtr0111206	NM_001043190	40526	-0.866902
A_09_P207805	Ccap	Cardioacceleratory peptide	FBgn0039007	FBtr0084333	NM_142826	42683	-0.863598
A_09_P038836	Lsd-2	Lipid storage droplet-2	FBgn0030608	FBtr0340428	NM_001042812	32437	-0.863419
A_09_P026486	CG4752	CG4752 gene product from transcript CG4752-RA	FBgn0034733	FBtr0071832	NM_137831	37569	-0.86133
A_09_P011886	GstD3	Glutathione S transferase D3	FBgn0010039	FBtr0082570	NM_176479	48336	-0.860297
A_09_P015341	CG32364	CG32364 gene product from transcript CG32364-RA	FBgn0052364	FBtr0076720	NM_168261	317996	-0.859991
A_09_P046406	skl	sickle	FBgn0036786	FBtr0075119	NM_079415	40016	-0.858845
A_09_P049401	Rfabg	Retinoid- and fatty acid-binding glycoprotein	FBgn0087002	FBtr0089188	NM_079895	43827	-0.857946
A_09_P160270	CG32850	CG32850 gene product from transcript CG32850-RB	FBgn0052850	FBtr0089123	NM_166753	318246	-0.857436
A_09_P006306	CG9084	CG9084 gene product from transcript CG9084-RB	FBgn0033582	FBtr0088197	NM_001273955	36172	-0.857032
A_09_P219700	CG3436	CG3436 gene product from transcript CG3436-RB	FBgn0031229	FBtr0340650	NM_164373	33180	-0.856325
A_09_P161590	0	0	0	TC246269	0	0	-0.856146
A_09_P160580	0	0	Dm.6501	RE02263	0	0	-0.855817
A_09_P223610	CG3226	CG3226 gene product from transcript CG3226-RA	FBgn0029882	FBtr0070993	NM_132104	31597	-0.854916
A_09_P184935	tal-AA	CG42387 gene product from transcript CG42387-RA	FBgn0259733	FBtr0299996	NM_001144577	7354377	-0.854743
A_09_P062261	yip2	yippee interacting protein 2	FBgn0040064	FBtr0079876	NM_078804	34313	-0.854681
A_09_P219110	brat	brain tumor	FBgn0010300	FBtr0081158	NM_057597	35197	-0.85317
A_09_P031981	SamDC	S-adenosylmethionine decarboxylase	FBgn0019932	FBtr0079994	NM_057875	34396	-0.852721
A_09_P226515	0	0	Dm.1545	LD10495	0	0	-0.852368
A_09_P179555	0	0	Dm.33630	GM06363	0	0	-0.851036
A_09_P060031	CG31524	CG31524 gene product from transcript CG31524-RB	FBgn0051524	FBtr0085684	NM_170500	318781	-0.850669
A_09_P190140	bnl	branchless	FBgn0014135	FBtr0300123	NM_001144611	42356	-0.849911
A_09_P062791	CG14416	CG14416 gene product from transcript CG14416-RA	FBgn0040352	FBtr0070567	NM_130675	31273	-0.849391
A_09_P073231	CG9471	CG9471 gene product from transcript CG9471-RA	FBgn0037749	FBtr0082160	NM_141686	41197	-0.848335
A_09_P187515	CG43154	CG43154 gene product from transcript CG43154-RD	Dm.4433	FBtr0305605	NM_001258702	32136	-0.848156
A_09_P166690	Bsg	Basigin	FBgn0261822	FBtr0079569	NM_164784	318841	-0.848144
A_09_P224610	0	0	0	0	0	0	-0.846717
A_09_P161290	CG12511	CG12511 gene product from transcript CG12511-RC	Dm.34159	EL873459	0	33797	-0.846717
A_09_P172175	0	0	Dm.31535	AI402830	0	0	-0.846708
A_09_P057616	CG30094	CG30094 gene product from transcript CG30094-RA	FBgn0050094	FBtr0087233	NM_166149	246452	-0.846113
A_09_P000171	IFa	IFamide	FBgn0053527	FBtr0305055	NM_001014550	3346202	-0.845593
A_09_P211375	0	0	0	0	0	0	-0.845421
A_09_P069331	CG4686	CG4686 gene product from transcript CG4686-RA	FBgn0038739	FBtr0083816	NM_142580	42361	-0.843849
A_09_P109970	D19A	CG10269 gene product from transcript CG10269-RA	FBgn0022935	FBtr0077016	NM_057956	38718	-0.843343
A_09_P147740	Sec61gamma	CG14214 gene product from transcript CG14214-RA	FBgn0031049	FBtr0340610	NM_134493	32968	-0.841274
A_09_P057206	Obp83cd	Odorant-binding protein 83cd	FBgn0046878	FBtr0078584	NM_141355	40746	-0.840485
A_09_P173370	0	0	Dm.32074	GH14618	0	0	-0.835639
A_09_P054416	path	pathetic	FBgn0036007	FBtr0076427	NM_001274705	39106	-0.834869
A_09_P065326	mol	moladietz	FBgn0086711	FBtr0111015	NM_001042897	34872	-0.834455
A_09_P017016	inaE	inactivation no afterpotential E	FBgn0261244	FBtr0073826	NM_176728	32343	-0.834243
A_09_P041591	CkIIbeta	Casein kinase II beta subunit	FBgn0000259	FBtr0073560	NM_001258701	32132	-0.834175
A_09_P165885	0	0	Dm.33451	LD42550	0	0	-0.833601
A_09_P077161	NTPase	CG3059 gene product from transcript CG3059-RD	FBgn0024947	FBtr0077682	NM_058022	33495	-0.83333
A_09_P168760	0	0	0	0	0	0	-0.832903
A_09_P123330	CG31875	CG31875 gene product from transcript CG31875-RD	FBgn0051875	FBtr0303884	NM_001201836	318996	-0.832478
A_09_P163300	CG32850	CG32850 gene product from transcript CG32850-RB	FBgn0052850	FBtr0333680	NM_001272124	318246	-0.830487
A_09_P182015	rl	rolled	FBgn0003256	FBtr0113702	NM_001015123	3354888	-0.829819
A_09_P182890	0	0	Dm.7312	GH07822	0	0	-0.829565
A_09_P113370	CG12278	CG12278 gene product from transcript CG12278-RB	FBgn0038847	FBtr0084003	NM_142677	42486	-0.828675
A_09_P209235	CR43148	ncRNA	0	NR_048035	NR_048035	12798034	-0.828116
A_09_P013411	RnrL	Ribonucleoside diphosphate reductase large subunit	FBgn0011703	FBtr0080059	NM_057679	34392	-0.827925
A_09_P190285	pncr008:3L	putative noncoding RNA 008:3L	Dm.5761	NR_002478	NR_002478	3771817	-0.827725
A_09_P221415	CG40191	CG40191 gene product from transcript CG40191-RC	FBgn0058191	FBtr0113827	NM_001015176	3354930	-0.827557
A_09_P116160	Ccap	Cardioacceleratory peptide	FBgn0039007	FBtr0084333	NM_142826	42683	-0.826474
A_09_P212690	0	0	0	0	0	0	-0.825469
A_09_P217805	CG34388	CG34388 gene product from transcript CG34388-RC	FBgn0085417	FBtr0301081	NM_001170137	5740700	-0.825447
A_09_P067356	0	0	0	TC235114	0	0	-0.825345
A_09_P165360	0	0	Dm.15604	AT16442	0	0	-0.823461
A_09_P069046	CG12269	CG12269 gene product from transcript CG12269-RA	FBgn0038665	FBtr0083722	NM_001260259	42271	-0.820864
A_09_P016611	CG32850	CG32850 gene product from transcript CG32850-RB	FBgn0052850	FBtr0089123	NM_166753	318246	-0.820283
A_09_P175595	0	0	Dm.32881	EC069662	0	0	-0.819563
A_09_P116580	foxo	forkhead box, sub-group O	FBgn0038197	FBtr0082886	NM_206483	41709	-0.819228
A_09_P002906	0	0	0	TC237189	0	0	-0.819111
A_09_P196380	CG42663	CG42663 gene product from transcript CG42663-RB	FBgn0261545	FBtr0302644	NM_136972	36403	-0.81769
A_09_P212345	CG10195	CG10195 gene product from transcript CG10195-RC	FBgn0032787	FBtr0332318	NM_001273654	35228	-0.817282
A_09_P173390	0	0	Dm.32080	GH18009	0	0	-0.816911
A_09_P079876	glob1	globin 1	FBgn0027657	FBtr0083247	NM_001170154	41930	-0.816837
A_09_P069031	CG14291	CG14291 gene product from transcript CG14291-RA	FBgn0038660	FBtr0083724	NM_142503	42266	-0.81672
A_09_P060276	CG31636	CG31636 gene product from transcript CG31636-RA	FBgn0051636	FBtr0079324	NM_164699	318865	-0.814899
A_09_P071591	CG10550	CG10550 gene product from transcript CG10550-RD	FBgn0039321	FBtr0084858	NM_170219	43061	-0.814744
A_09_P123420	path	pathetic	FBgn0036007	FBtr0333864	NM_001274705	39106	-0.814434
A_09_P057646	CG30101	CG30101 gene product from transcript CG30101-RA	FBgn0050101	FBtr0086963	NM_137361	36950	-0.81367
A_09_P173345	CG30022	CG30022 gene product from transcript CG30022-RB	FBgn0050022	FBtr0289990	NM_165830	36233	-0.813557
A_09_P211715	0	0	Dm.29291	BP548724	0	0	-0.813288
A_09_P016986	0	0	Dm.36796	BE978495	0	0	-0.811879
A_09_P216910	CG15394	CG15394 gene product from transcript CG15394-RD	FBgn0250835	FBtr0335172	NM_001273018	33446	-0.811406
A_09_P001676	0	0	0	NP12807951	0	0	-0.811264
A_09_P118460	0	0	0	TC224488	0	0	-0.810615
A_09_P078061	Mipp1	Multiple inositol polyphosphate phosphatase 1	FBgn0026061	FBtr0075399	NM_079385	39841	-0.809771
A_09_P220255	0	0	0	TC256690	0	0	-0.809466
A_09_P154250	CG8788	CG8788 gene product from transcript CG8788-RA	FBgn0028955	FBtr0339362	NM_136617	35932	-0.807909
A_09_P198145	Hakai	CG10263 gene product from transcript CG10263-RE	FBgn0032812	FBtr0331245	NM_176061	35256	-0.807846
A_09_P180305	0	0	0	TC237770	0	0	-0.804958
A_09_P217030	Apf	diadenosine tetraphosphate hydrolase	FBgn0051713	FBtr0079895	NM_164880	318908	-0.803325
A_09_P113530	e(y)2b	enhancer of yellow 2b	FBgn0040670	FBtr0081562	NM_144053	50143	-0.802924
A_09_P021661	Lip4	Lipase 4	FBgn0032264	FBtr0080093	NM_001201856	34450	-0.80229
A_09_P143720	RpS28b	Ribosomal protein S28b	FBgn0030136	FBtr0343411	0	31897	-0.802038
A_09_P112395	Cyp28c1	CG1895 gene product from transcript CG1895-RB	FBgn0030339	FBtr0333016	NM_001272535	32138	-0.800587
A_09_P071056	CG6432	CG6432 gene product from transcript CG6432-RA	FBgn0039184	FBtr0084606	NM_142990	42901	-0.800009
A_09_P137110	0	0	0	TC241348	0	0	-0.799542
A_09_P142995	0	0	0	TC238219	0	0	-0.79947
A_09_P009506	sr	stripe	FBgn0003499	FBtr0083542	NM_001275764	42162	-0.798953
A_09_P070421	CG4721	CG4721 gene product from transcript CG4721-RA	FBgn0039024	FBtr0084317	NM_142841	42701	-0.798336
A_09_P203820	CG10375	CG10375 gene product from transcript CG10375-RA	FBgn0039116	FBtr0084458	NM_142928	42812	-0.797278
A_09_P185260	CG2177	CG2177 gene product from transcript CG2177-RD	FBgn0039902	FBtr0340653	NM_205872	43786	-0.796982
A_09_P025801	CG16799	CG16799 gene product from transcript CG16799-RA	FBgn0034538	FBtr0086249	NM_137660	37340	-0.796345
A_09_P019841	CG9147	CG9147 gene product from transcript CG9147-RB	FBgn0031774	FBtr0079190	NM_164680	33855	-0.796215
A_09_P046011	Msp-300	Muscle-specific protein 300	FBgn0261836	FBtr0332403	NM_001273159	3771968	-0.795347
A_09_P146530	CG15210	CG15210 gene product from transcript CG15210-RA	FBgn0040850	FBtr0073377	NM_144208	50323	-0.794697
A_09_P166195	Dscam	Down syndrome cell adhesion molecule	FBgn0033159	FBtr0089020	NM_001043051	35652	-0.792957
A_09_P046681	CR44042	ncRNA	Dm.28061	NR_074071	NR_074071	14462345	-0.791998
A_09_P151915	mid	midline	FBgn0261963	FBtr0079093	NM_135083	33770	-0.791049
A_09_P182525	0	0	0	0	0	0	-0.790637
A_09_P070351	Ccap	Cardioacceleratory peptide	FBgn0039007	FBtr0084333	NM_142826	42683	-0.78984
A_09_P076051	CG17477	CG17477 gene product from transcript CG17477-RA	FBgn0038479	FBtr0083418	NM_142341	42067	-0.789709
A_09_P020381	CG42533	CG42533 gene product from transcript CG42533-RI	FBgn0260486	FBtr0330726	NM_001273276	34030	-0.787658
A_09_P034116	cln3	CG5582 gene product from transcript CG5582-RA	FBgn0036756	FBtr0075167	NM_001275070	39981	-0.787337
A_09_P057176	0	0	Dm.29845	LD26673	0	0	-0.787286
A_09_P064036	comm2	CG7554 gene product from transcript CG7554-RA	FBgn0041160	FBtr0075580	NM_140544	39716	-0.785642
A_09_P053591	CG8541	CG8541 gene product from transcript CG8541-RA	FBgn0035788	FBtr0076862	NM_139870	38838	-0.784647
A_09_P010966	fru	fruitless	FBgn0004652	FBtr0083647	NM_169822	42226	-0.783718
A_09_P070601	CG13827	CG13827 gene product from transcript CG13827-RA	FBgn0039068	FBtr0084376	NM_142880	42751	-0.782683
A_09_P142550	path	pathetic	FBgn0036007	FBtr0333864	NM_001274705	39106	-0.781956
A_09_P021491	CG5381	CG5381 gene product from transcript CG5381-RC	FBgn0032218	FBtr0080060	NM_001273395	34389	-0.781556
A_09_P000766	His4:CG33899	CG33899 gene product from transcript CG33899-RA	Dm.30220	NM_001032136	NM_001032136	3771938	-0.781165
A_09_P196425	0	0	0	0	0	0	-0.780419
A_09_P067781	Cht11	CG3044 gene product from transcript CG3044-RA	FBgn0029913	FBtr0071041	NM_132133	31630	-0.778696
A_09_P069686	0	0	Dm.6142	RE13780	0	0	-0.777481
A_09_P068866	CG14309	CG14309 gene product from transcript CG14309-RA	Dm.16734	NM_142461	NM_142461	42212	-0.776853
A_09_P034256	skl	sickle	FBgn0036786	FBtr0075119	NM_079415	40016	-0.776603
A_09_P196225	koi	klaroid	FBgn0265003	FBtr0335512	NM_001273809	35594	-0.776511
A_09_P168620	CG43774	CG43774 gene product from transcript CG43774-RA	Dm.21529	AI134055	0	14462693	-0.776057
A_09_P007786	CG12857	CG12857 gene product from transcript CG12857-RB	FBgn0033963	FBtr0087469	NM_137143	36642	-0.775786
A_09_P022926	Rpb11	CG6840 gene product from transcript CG6840-RA	FBgn0032634	FBtr0081011	NM_135992	35043	-0.774473
A_09_P004111	CG34388	CG34388 gene product from transcript CG34388-RC	FBgn0085417	FBtr0112629	NM_001170137	5740700	-0.774322
A_09_P224695	0	0	0	0	0	0	-0.773536
A_09_P042916	janA	janus A	FBgn0001280	FBtr0085595	NM_206588	43569	-0.773415
A_09_P071566	CG10514	CG10514 gene product from transcript CG10514-RA	FBgn0039312	FBtr0084864	NM_143114	43052	-0.773273
A_09_P150410	0	0	0	TC238036	0	0	-0.772849
A_09_P073271	CG8507	CG8507 gene product from transcript CG8507-RA	FBgn0037756	FBtr0082140	NM_141693	41205	-0.772551
A_09_P210875	CG42235	CG42235 gene product from transcript CG42235-RE	FBgn0250757	FBtr0290138	NM_143190	43136	-0.771101
A_09_P164710	eIF2B-gamma	CG8190 gene product from transcript CG8190-RA	FBgn0034029	FBtr0087336	NM_137202	36722	-0.77012
A_09_P000116	Ada2a	CG43663 gene product from transcript CG43663-RC	FBgn0263738	FBtr0310384	NM_001170174	326128	-0.769626
A_09_P114475	CG40498	CG40498 gene product from transcript CG40498-RF	FBgn0069969	FBtr0308892	NM_001110874	3354890	-0.769278
A_09_P015521	0	0	Dm.1016	GH01677	0	0	-0.768949
A_09_P076466	mip130	Myb-interacting protein 130	FBgn0023509	FBtr0070315	NM_130602	31153	-0.768302
A_09_P183390	0	0	0	TC248707	0	0	-0.768248
A_09_P001991	GstE3	Glutathione S transferase E3	FBgn0063497	FBtr0086671	NM_137481	37108	-0.767471
A_09_P051246	Pld	Phospholipase D	FBgn0033075	FBtr0336520	NM_165472	35554	-0.767306
A_09_P220600	0	0	0	0	0	0	-0.766705
A_09_P025541	Obp56h	Odorant-binding protein 56h	FBgn0034475	FBtr0086335	NM_001202050	37271	-0.766253
A_09_P112865	CG7735	CG7735 gene product from transcript CG7735-RA	FBgn0034446	FBtr0086534	NM_137577	37236	-0.765554
A_09_P019161	CG17612	CG17612 gene product from transcript CG17612-RB	FBgn0031597	FBtr0077463	NM_164581	33639	-0.764972
A_09_P104535	CG15211	CG15211 gene product from transcript CG15211-RC	FBgn0030234	FBtr0073376	NM_132425	32006	-0.764296
A_09_P041406	bam	bag of marbles	FBgn0000158	FBtr0084869	NM_057452	43038	-0.763146
A_09_P002416	CG40498	CG40498 gene product from transcript CG40498-RF	FBgn0069969	FBtr0308892	NM_001110874	3354890	-0.762358
A_09_P070011	dnd	dead end	FBgn0038916	FBtr0084151	NM_142738	42580	-0.761989
A_09_P000121	Ada2a	CG43663 gene product from transcript CG43663-RC	FBgn0263738	FBtr0310384	NM_001170174	326128	-0.761691
A_09_P222685	0	0	0	TC251369	0	0	-0.761362
A_09_P204155	CG13375	CG13375 gene product from transcript CG13375-RA	FBgn0040370	FBtr0300326	0	30976	-0.760751
A_09_P072976	CG8129	CG8129 gene product from transcript CG8129-RB	FBgn0037684	FBtr0082026	NM_141629	41117	-0.760721
A_09_P070966	mRpS24	mitochondrial ribosomal protein S24	Dm.13062	BI622789	0	42870	-0.760411
A_09_P145170	CG9449	CG9449 gene product from transcript CG9449-RH	FBgn0036875	FBtr0333847	NM_001275119	40117	-0.760322
A_09_P042561	Glt	Glutactin	FBgn0001114	FBtr0079727	NM_058156	34193	-0.760045
A_09_P146410	0	0	0	TC251734	0	0	-0.759928
A_09_P066201	CG8788	CG8788 gene product from transcript CG8788-RA	FBgn0028955	FBtr0088581	NM_136617	35932	-0.759112
A_09_P167245	tko	technical knockout	FBgn0003714	FBtr0308831	NM_001258561	31228	-0.756888
A_09_P023436	CG16771	CG16771 gene product from transcript CG16771-RE	FBgn0032779	FBtr0081204	NM_001273647	35218	-0.756539
A_09_P165305	0	0	0	0	0	0	-0.756503
A_09_P003331	CG34232	CG34232 gene product from transcript CG34232-RA	FBgn0085261	FBtr0112425	NM_001103813	5740195	-0.755698
A_09_P061791	CG1971	CG1971 gene product from transcript CG1971-RA	FBgn0039881	FBtr0085847	NM_143643	43755	-0.755697
A_09_P056191	CG7011	CG7011 gene product from transcript CG7011-RA	FBgn0036489	FBtr0075645	NM_140501	39657	-0.755001
A_09_P192955	0	0	0	0	0	0	-0.754341
A_09_P062016	Gpa2	Glycoprotein hormone alpha 2	FBgn0261386	FBtr0304153	NM_001110584	5740142	-0.754182
A_09_P212585	0	0	0	0	0	0	-0.754085
A_09_P153930	CG40191	CG40191 gene product from transcript CG40191-RC	FBgn0058191	FBtr0113827	NM_001015176	3354930	-0.753929
A_09_P060511	CG31710	CG31710 gene product from transcript CG31710-RD	FBgn0051710	FBtr0079849	NM_001273366	318907	-0.753751
A_09_P059816	CG31419	CG31419 gene product from transcript CG31419-RB	FBgn0051419	FBtr0309516	NM_169754	326137	-0.753348
A_09_P060756	eIF4E-6	CG1442 gene product from transcript CG1442-RA	FBgn0039622	FBtr0085344	NM_001202377	43422	-0.753099
A_09_P203800	MtnA	Metallothionein A	FBgn0002868	FBtr0334686	NM_001275509	41202	-0.752269
A_09_P195785	0	0	0	TC252273	0	0	-0.750583
A_09_P172255	0	0	Dm.31592	AW940121	0	0	-0.750311
A_09_P192745	rl	rolled	FBgn0003256	FBtr0329920	NM_001110878	3354888	-0.750227
A_09_P035856	CG7369	CG7369 gene product from transcript CG7369-RA	FBgn0037188	FBtr0078530	NM_141158	2768961	-0.750091
A_09_P063846	CG12643	CG12643 gene product from transcript CG12643-RA	FBgn0040942	FBtr0071481	NM_144290	50416	-0.7481
A_09_P192490	0	0	0	TC244352	0	0	-0.744903
A_09_P140935	0	0	Dm.12029	GM15177	0	0	-0.744315
A_09_P018706	daw	dawdle	FBgn0031461	FBtr0077721	NM_164503	33474	-0.741881
A_09_P100720	CG40467	CG40467 gene product from transcript CG40467-RB	FBgn0069977	FBtr0301118	NM_001015227	3354976	-0.74187
A_09_P164315	CG14450	CG14450 gene product from transcript CG14450-RA	FBgn0037184	FBtr0078537	NM_141154	40490	-0.741273
A_09_P011351	gol	goliath	FBgn0004919	FBtr0072459	NM_166705	38006	-0.741254
A_09_P025201	CG14752	CG14752 gene product from transcript CG14752-RA	FBgn0033307	FBtr0088691	NM_136549	35840	-0.74041
A_09_P008906	CG14490	CG14490 gene product from transcript CG14490-RA	FBgn0034281	FBtr0086801	NM_137430	37041	-0.740208
A_09_P010656	dy	dusky	FBgn0004511	FBtr0073612	NM_078575	32130	-0.739941
A_09_P035921	nAcRalpha-80B	nicotinic Acetylcholine Receptor alpha 80B	Dm.33423	FBtr0332872	NM_001275305	40521	-0.739752
A_09_P050651	Mtor	Megator	FBgn0013756	FBtr0088033	NM_057719	36264	-0.739625
A_09_P006481	Sod3	Superoxide dismutase 3	FBgn0033631	FBtr0110897	NM_001043071	36232	-0.738611
A_09_P197250	CG32425	CG32425 gene product from transcript CG32425-RE	FBgn0052425	FBtr0113436	NM_001104179	40273	-0.735873
A_09_P124635	kermit	CG11546 gene product from transcript CG11546-RB	FBgn0010504	FBtr0088811	NM_143771	46027	-0.735207
A_09_P185305	0	0	0	TC243444	0	0	-0.734915
A_09_P171840	0	0	Dm.16593	FBtr0344360	NM_001104407	0	-0.734262
A_09_P041981	Dip-C	Dipeptidase C	FBgn0000455	FBtr0082597	NM_141935	47769	-0.734043
A_09_P137600	Mipp1	Multiple inositol polyphosphate phosphatase 1	FBgn0026061	FBtr0075399	NM_079385	39841	-0.733233
A_09_P016991	CG33170	CG33170 gene product from transcript CG33170-RB	FBgn0053170	FBtr0089836	NM_176391	326267	-0.732318
A_09_P022346	CG17036	CG17036 gene product from transcript CG17036-RA	FBgn0032449	FBtr0080408	NM_135740	34679	-0.731847
A_09_P186180	0	0	0	TC256028	0	0	-0.73178
A_09_P075141	smp-30	Senescence marker protein-30	FBgn0038257	FBtr0083017	NM_001275652	41786	-0.731654
A_09_P028096	CG13898	CG13898 gene product from transcript CG13898-RA	FBgn0035161	FBtr0072599	NM_138214	38092	-0.730691
A_09_P191685	0	0	0	0	0	0	-0.730083
A_09_P040876	CG1835	CG1835 gene product from transcript CG1835-RB	FBgn0031127	FBtr0077277	NM_134560	33057	-0.729644
A_09_P073416	CG12817	CG12817 gene product from transcript CG12817-RB	FBgn0037798	FBtr0110952	NM_001043236	41250	-0.729485
A_09_P043186	mRpL4	mitochondrial ribosomal protein L4	FBgn0001995	FBtr0080843	NM_080200	49425	-0.729152
A_09_P070776	CG10219	CG10219 gene product from transcript CG10219-RA	FBgn0039112	FBtr0084466	NM_142924	42808	-0.72855
A_09_P198355	GlcAT-I	CG32775 gene product from transcript CG32775-RA	FBgn0066114	FBtr0070644	NM_167003	251900	-0.727596
A_09_P138110	Tm1	Tropomyosin 1	FBgn0003721	FBtr0089968	NM_206494	41852	-0.726649
A_09_P052266	Vm34Ca	Vitelline membrane 34Ca	FBgn0003983	FBtr0080521	NM_057437	34758	-0.724862
A_09_P013526	CG31717	CG31717 gene product from transcript CG31717-RA	FBgn0051717	FBtr0079977	NM_164902	318911	-0.724781
A_09_P018956	CG9662	CG9662 gene product from transcript CG9662-RB	FBgn0031529	FBtr0077594	NM_134928	33554	-0.723859
A_09_P210710	CG13309	CG13309 gene product from transcript CG13309-RA	FBgn0035933	FBtr0076582	NM_140005	39012	-0.723756
A_09_P211390	Asator	CG11533 gene product from transcript CG11533-RI	FBgn0039908	FBtr0332906	NM_001272127	43794	-0.721663
A_09_P025806	CG11159	CG11159 gene product from transcript CG11159-RA	FBgn0034539	FBtr0086248	NM_137661	37341	-0.721356
A_09_P000151	CoRest	CG42687 gene product from transcript CG42687-RC	FBgn0261573	FBtr0302859	NM_001014755	32941	-0.719709
A_09_P062881	CG13375	CG13375 gene product from transcript CG13375-RA	FBgn0040370	FBtr0070103	NM_001169157	30976	-0.719705
A_09_P067166	CG42749	CG42749 gene product from transcript CG42749-RB	FBgn0261803	FBtr0303278	NM_131981	31438	-0.719685
A_09_P017821	CG11454	CG11454 gene product from transcript CG11454-RA	FBgn0031224	FBtr0078116	NM_134653	33175	-0.719445
A_09_P021831	CG43129	CG43129 gene product from transcript CG43129-RE	FBgn0262599	FBtr0332027	NM_001273437	34502	-0.71932
A_09_P071331	CG11120	CG11120 gene product from transcript CG11120-RA	FBgn0039250	FBtr0084716	NM_143055	42982	-0.719115
A_09_P003371	CG42671	CG42671 gene product from transcript CG42671-RG	FBgn0261553	FBtr0304933	NM_001259786	39268	-0.719073
A_09_P171475	0	0	Dm.30448	AF171815	0	0	-0.718664
A_09_P139620	CG32364	CG32364 gene product from transcript CG32364-RA	FBgn0052364	FBtr0076720	NM_168261	317996	-0.718425
A_09_P025041	CG18316	CG18316 gene product from transcript CG18316-RA	FBgn0033261	FBtr0088782	NM_136509	35781	-0.718383
A_09_P043511	squ	squash	FBgn0002652	FBtr0080887	NM_206000	2768920	-0.716769
A_09_P005171	0	0	0	TC254781	0	0	-0.715937
A_09_P078926	Rad1	Radiation insensitive 1	FBgn0026778	FBtr0077747	NM_001103591	33440	-0.715714
A_09_P191755	0	0	0	TC250391	0	0	-0.714668
A_09_P011926	Jheh1	Juvenile hormone epoxide hydrolase 1	FBgn0010053	FBtr0086625	NM_137541	251984	-0.71398
A_09_P125685	smp-30	Senescence marker protein-30	FBgn0038257	FBtr0083017	NM_169602	41786	-0.713141
A_09_P035116	mag	magro	FBgn0036996	FBtr0078196	NM_140972	40267	-0.71188
A_09_P048296	0	0	Dm.29459	JV220790	0	0	-0.711213
A_09_P043631	mod(mdg4)	modifier of mdg4	FBgn0002781	FBtr0084065	NM_080197	49228	-0.71066
A_09_P056456	CG17026	CG17026 gene product from transcript CG17026-RA	FBgn0036550	FBtr0075513	NM_140563	39739	-0.709966
A_09_P068616	CG9691	CG9691 gene product from transcript CG9691-RB	FBgn0030160	FBtr0071392	NM_167206	31923	-0.707407
A_09_P041886	Cyt-c-d	Cytochrome c distal	FBgn0086907	FBtr0080888	NM_057816	34995	-0.707182
A_09_P032636	Spred	Sprouty-related protein with EVH-1 domain	FBgn0020767	FBtr0087468	NM_137144	36643	-0.70675
A_09_P115680	Ilp6	Insulin-like peptide 6	FBgn0044047	FBtr0070406	NM_130644	31220	-0.706649
A_09_P068601	CG1468	CG1468 gene product from transcript CG1468-RA	FBgn0030157	FBtr0071388	NM_132357	31920	-0.705939
A_09_P028561	CG12024	CG12024 gene product from transcript CG12024-RA	FBgn0035283	FBtr0072832	NM_139413	38243	-0.705677
A_09_P174955	0	0	Dm.35989	CO340247	0	0	-0.704828
A_09_P039706	CG4991	CG4991 gene product from transcript CG4991-RB	FBgn0030817	FBtr0074384	NM_167555	32695	-0.704776
A_09_P042616	grn	grain	FBgn0001138	FBtr0081808	NM_001144554	40962	-0.70427
A_09_P181415	0	0	0	TC238368	0	0	-0.703854
A_09_P055371	Ncc69	sodium chloride cotransporter 69	FBgn0036279	FBtr0333838	NM_001274827	39410	-0.702716
A_09_P061271	CG15529	CG15529 gene product from transcript CG15529-RA	FBgn0039748	FBtr0085567	NM_143516	43584	-0.702108
A_09_P022661	CG9267	CG9267 gene product from transcript CG9267-RA	FBgn0032524	FBtr0080519	NM_135811	34762	-0.701672
A_09_P173735	atms	antimeros	FBgn0010750	FBtr0334899	NM_001275334	40593	-0.701495
A_09_P050536	fne	found in neurons	FBgn0086675	FBtr0308694	NM_001258719	32245	-0.700921
A_09_P055311	CG6910	CG6910 gene product from transcript CG6910-RC	FBgn0036262	FBtr0290130	NM_140299	39391	-0.700281
A_09_P069571	CG4288	CG4288 gene product from transcript CG4288-RB	FBgn0038799	FBtr0083889	NM_169898	42426	-0.700164
A_09_P204470	0	0	0	TC241530	0	0	-0.70002
A_09_P211370	snoRNA:U3:9B	ncRNA	Dm.28460	NR_002465	NR_002465	3772408	-0.699892
A_09_P015791	CG32544	CG32544 gene product from transcript CG32544-RA	FBgn0052544	FBtr0074644	NM_167637	318082	-0.699144
A_09_P209070	0	0	Dm.24181	CO262755	0	0	-0.698571
A_09_P216350	CG30488	CG30488 gene product from transcript CG30488-RA	FBgn0050488	FBtr0306584	NM_001259355	246647	-0.698347
A_09_P073576	CG14687	CG14687 gene product from transcript CG14687-RA	Dm.13922	NM_141761	NM_141761	41297	-0.697619
A_09_P149590	Bsg	Basigin	FBgn0261822	FBtr0079569	NM_164784	318841	-0.69733
A_09_P063101	CG17169	CG17169 gene product from transcript CG17169-RB	FBgn0040514	FBtr0302055	NM_001170391	3354995	-0.697241
A_09_P181845	0	0	Dm.6818	GH01616	0	0	-0.696788
A_09_P079021	CG17322	CG17322 gene product from transcript CG17322-RB	FBgn0027070	FBtr0081106	NM_165264	35139	-0.696287
A_09_P057596	CG30089	CG30089 gene product from transcript CG30089-RA	FBgn0050089	FBtr0340007	NM_137212	36736	-0.696058
A_09_P068826	CG18600	CG18600 gene product from transcript CG18600-RA	FBgn0038601	FBtr0083594	NM_142451	42201	-0.695043
A_09_P132155	Cyp6a20	CG10245 gene product from transcript CG10245-RB	FBgn0033980	FBtr0300127	NM_137158	36664	-0.694625
A_09_P059651	CG31345	CG31345 gene product from transcript CG31345-RA	FBgn0051345	FBtr0082689	NM_169480	41576	-0.694563
A_09_P185370	0	0	0	TC246119	0	0	-0.693533
A_09_P077536	CG3081	CG3081 gene product from transcript CG3081-RA	FBgn0025613	FBtr0070693	NM_131948	31395	-0.693146
A_09_P188815	0	0	Dm.34488	CO342524	0	0	-0.692354
A_09_P029061	CG14968	CG14968 gene product from transcript CG14968-RB	FBgn0035431	FBtr0073089	NM_168014	38406	-0.690898
A_09_P004061	0	0	Dm.4699	RE18107	0	0	-0.690269
A_09_P204540	0	0	0	TC237441	0	0	-0.689907
A_09_P223430	Eip93F	Ecdysone-induced protein 93F	FBgn0264490	FBtr0084169	NM_001275888	44936	-0.689619
A_09_P203140	fok	fledgling of Klp38B	FBgn0263773	FBtr0310560	NM_001273688	44380	-0.689213
A_09_P061906	CG9935	CG9935 gene product from transcript CG9935-RB	FBgn0039916	FBtr0089102	NM_143674	43806	-0.688718
A_09_P136120	nemy	no extended memory	FBgn0261673	FBtr0339740	NM_165937	36395	-0.688442
A_09_P163320	0	0	Dm.34729	BP542919	0	0	-0.68838
A_09_P195740	0	0	0	0	0	0	-0.687677
A_09_P063446	CG15126	CG15126 gene product from transcript CG15126-RA	FBgn0040729	FBtr0086475	NM_144106	50202	-0.687603
A_09_P025191	CG42326	CG42326 gene product from transcript CG42326-RC	FBgn0259226	FBtr0339346	NM_136547	35838	-0.686693
A_09_P002741	0	0	0	TC247160	0	0	-0.686293
A_09_P192815	Hsromega	Heat shock RNA omega	0	NR_002068	NR_002068	3772547	-0.686172
A_09_P113430	CG42235	CG42235 gene product from transcript CG42235-RE	FBgn0250757	FBtr0290139	NM_143189	43136	-0.685867
A_09_P191080	0	0	0	TC250156	0	0	-0.684354
A_09_P144990	0	0	0	TC252566	0	0	-0.684064
A_09_P200795	0	0	Dm.35612	EC251429	0	0	-0.683189
A_09_P014596	CG32104	CG32104 gene product from transcript CG32104-RB	FBgn0052104	FBtr0075986	NM_140316	39413	-0.682324
A_09_P181250	0	0	FBgn0265191	FBtr0339090	NM_001259517	0	-0.681947
A_09_P063271	CG13255	CG13255 gene product from transcript CG13255-RB	FBgn0040636	FBtr0078263	NM_001275200	50109	-0.681306
A_09_P037866	Cyp28c1	CG1895 gene product from transcript CG1895-RB	FBgn0030339	FBtr0073565	NM_132524	32138	-0.680887
A_09_P091315	ppl	pumpless	Dm.29757	AF203725	0	40349	-0.680628
A_09_P073796	mgr	merry-go-round	FBgn0264694	FBtr0082406	NM_141810	41365	-0.680127
A_09_P205195	0	0	Dm.38642	CO284474	0	0	-0.679642
A_09_P078221	scrib	scribbled	FBgn0263289	FBtr0308624	NM_170277	44448	-0.679278
A_09_P203465	CG4288	CG4288 gene product from transcript CG4288-RB	FBgn0038799	FBtr0083889	NM_169898	42426	-0.678887
A_09_P213745	0	0	Dm.14936	JV212357	0	0	-0.678872
A_09_P222040	abs	abstrakt	FBgn0015331	FBtr0078967	NM_079496	40530	-0.678363
A_09_P091330	CG32104	CG32104 gene product from transcript CG32104-RB	FBgn0052104	FBtr0075986	NM_140316	39413	-0.677648
A_09_P007011	nemy	no extended memory	FBgn0261673	FBtr0087868	NM_136964	36395	-0.676956
A_09_P027551	itp	ion transport peptide	FBgn0035023	FBtr0290218	NM_001043104	37921	-0.675608
A_09_P101420	0	0	0	0	0	0	-0.675169
A_09_P183065	GstS1	Glutathione S transferase S1	FBgn0010226	FBtr0100258	NM_166217	36927	-0.674697
A_09_P034356	CG14073	CG14073 gene product from transcript CG14073-RC	FBgn0036814	FBtr0075084	NM_140803	40046	-0.674653
A_09_P074751	CG9796	CG9796 gene product from transcript CG9796-RA	FBgn0038149	FBtr0082760	NM_142030	41650	-0.672751
A_09_P193890	Yeti	CG40218 gene product from transcript CG40218-RA	FBgn0043842	FBtr0290310	NM_001144065	7354404	-0.672438
A_09_P150635	0	0	0	TC253460	0	0	-0.671701
A_09_P124650	0	0	0	TC245242	0	0	-0.671513
A_09_P073016	GstZ1	Glutathione S transferase Z1	FBgn0037696	FBtr0082044	NM_141637	41132	-0.670755
A_09_P001736	CG40378	CG40378 gene product from transcript CG40378-RB	FBgn0058378	FBtr0302337	NM_001015335	3355048	-0.669988
A_09_P043191	l(2)37Bb	lethal (2) 37Bb	FBgn0002021	FBtr0081177	NM_080530	49427	-0.667813
A_09_P063256	CG18672	CG18672 gene product from transcript CG18672-RB	FBgn0040628	FBtr0344064	NM_144019	50101	-0.667285
A_09_P222240	0	0	0	TC255384	0	0	-0.665671
A_09_P023526	CG13082	CG13082 gene product from transcript CG13082-RA	FBgn0032803	FBtr0081251	NM_136140	35244	-0.665181
A_09_P220245	0	0	0	TC246391	0	0	-0.664901
A_09_P050101	bip2	CG2009 gene product from transcript CG2009-RA	FBgn0026262	FBtr0089110	NM_143666	43793	-0.664774
A_09_P060396	CG31676	CG31676 gene product from transcript CG31676-RA	FBgn0051676	FBtr0081424	NM_144336	35351	-0.664452
A_09_P023466	CG10195	CG10195 gene product from transcript CG10195-RC	FBgn0032787	FBtr0332318	NM_001273654	35228	-0.663952
A_09_P028771	CG16985	CG16985 gene product from transcript CG16985-RA	FBgn0035355	FBtr0072929	NM_139473	38323	-0.663322
A_09_P182310	CR43242	ncRNA	Dm.23594	NR_048041	NR_048041	12798537	-0.661434
A_09_P149585	RpS27A	Ribosomal protein S27A	Dm.4835	M22536	0	34420	-0.660936
A_09_P221955	Ilp6	Insulin-like peptide 6	FBgn0044047	FBtr0070406	NM_130644	31220	-0.660529
A_09_P040446	CG8010	CG8010 gene product from transcript CG8010-RA	FBgn0031008	FBtr0074688	NM_133145	32921	-0.659678
A_09_P184925	CG13375	CG13375 gene product from transcript CG13375-RA	FBgn0040370	FBtr0300326	0	30976	-0.658216
A_09_P056281	CG7945	CG7945 gene product from transcript CG7945-RA	FBgn0036505	FBtr0075600	NM_168624	39679	-0.658193
A_09_P070206	pinta	prolonged depolarization afterpotential (PDA) is not apparent	FBgn0038966	FBtr0084297	NM_142785	42635	-0.655761
A_09_P046201	snoRNA:U3:54Aa	ncRNA	Dm.24539	NR_002544	NR_002544	3772130	-0.655591
A_09_P210345	CG14050	CG14050 gene product from transcript CG14050-RB	FBgn0040392	FBtr0308937	NM_001258558	31218	-0.65498
A_09_P038776	CG9512	CG9512 gene product from transcript CG9512-RA	FBgn0030593	FBtr0073979	NM_132754	32419	-0.654886
A_09_P119205	CG33521	CG33521 gene product from transcript CG33521-RC	FBgn0250819	FBtr0091470	NM_001014705	3346141	-0.654359
A_09_P042701	Hex-C	Hexokinase C	FBgn0001187	FBtr0087399	NM_079935	44008	-0.654225
A_09_P007716	CG12863	CG12863 gene product from transcript CG12863-RA	FBgn0033948	FBtr0087500	NM_137129	36623	-0.653708
A_09_P010336	T48	Transcript 48	FBgn0004359	FBtr0085065	NM_079798	43235	-0.653689
A_09_P169705	0	0	Dm.29142	RE16568	0	0	-0.652017
A_09_P162200	MSBP	membrane steroid binding protein	FBgn0030703	FBtr0074166	NM_132859	32548	-0.650855
A_09_P031011	Acp53Ea	Accessory gland-specific peptide 53Ea	FBgn0015584	FBtr0087080	NM_057803	36874	-0.650721
A_09_P030071	Rab2	CG3269 gene product from transcript CG3269-RA	Dm.3039	D84313	0	35577	-0.65036
A_09_P076071	CG5255	CG5255 gene product from transcript CG5255-RA	FBgn0038485	FBtr0083406	NM_142347	42073	-0.649621
A_09_P206035	0	0	0	0	0	0	-0.649273
A_09_P130455	CG31855	CG31855 gene product from transcript CG31855-RB	FBgn0051855	FBtr0290000	NM_001144350	318983	-0.648485
A_09_P201960	CG13124	CG13124 gene product from transcript CG13124-RE	FBgn0032156	FBtr0300871	NM_001169457	34310	-0.648469
A_09_P184810	0	0	Dm.35589	EC068090	0	0	-0.648325
A_09_P031436	mael	maelstrom	FBgn0016034	FBtr0089631	NM_176388	40489	-0.648029
A_09_P067541	Efr	ER GDP-fucose transporter	FBgn0029849	FBtr0070875	NM_167062	31553	-0.647863
A_09_P040846	GstT3	Glutathione S transferase T3	FBgn0031117	FBtr0077310	NM_001169337	33047	-0.647731
A_09_P055451	CG4069	CG4069 gene product from transcript CG4069-RA	FBgn0036301	FBtr0075965	NM_140333	39437	-0.647651
A_09_P057251	CG31142	CG31142 gene product from transcript CG31142-RA	FBgn0047114	FBtr0084492	NM_170097	251610	-0.645758
A_09_P160860	0	0	Dm.33908	AA440742	0	0	-0.644187
A_09_P068901	CG7694	CG7694 gene product from transcript CG7694-RA	FBgn0038627	FBtr0083632	NM_142472	42230	-0.643191
A_09_P091410	RNaseMRP:RNA	Ribonuclease MRP RNA	Dm.34175	NR_002501	NR_002501	3772365	-0.643089
A_09_P026041	CG10505	CG10505 gene product from transcript CG10505-RA	FBgn0034612	FBtr0071619	NM_137727	37428	-0.643054
A_09_P002671	CG34138	CG34138 gene product from transcript CG34138-RA	FBgn0083974	FBtr0110954	NM_001043264	4379856	-0.642833
A_09_P144590	Dbi	Diazepam-binding inhibitor	FBgn0010387	FBtr0076915	NM_168192	38784	-0.642604
A_09_P125910	CG4598	CG4598 gene product from transcript CG4598-RB	FBgn0032160	FBtr0079877	NM_135478	34315	-0.642436
A_09_P213645	star1	allatostatin C receptor 1	FBgn0036790	FBtr0089578	NM_140783	40020	-0.642024
A_09_P182985	dik	diskette	FBgn0030891	FBtr0074510	NM_001272738	32787	-0.641201
A_09_P111670	corto	CG2530 gene product from transcript CG2530-RC	FBgn0010313	FBtr0308120	NM_001259994	40616	-0.641103
A_09_P067441	CG12236	CG12236 gene product from transcript CG12236-RA	FBgn0029822	FBtr0070826	NM_132049	31523	-0.640637
A_09_P220195	0	0	0	TC249316	0	0	-0.640152
A_09_P221270	0	0	0	0	0	0	-0.639494
A_09_P035226	Pex14	Peroxin 14	FBgn0037020	FBtr0078251	NM_140996	40294	-0.639408
A_09_P187865	fbp	fructose-1,6-bisphosphatase	FBgn0032820	FBtr0343858	NM_165314	35265	-0.638878
A_09_P209075	CR44030	ncRNA	Dm.24191	NR_073621	NR_073621	14462360	-0.638311
A_09_P112895	CG11159	CG11159 gene product from transcript CG11159-RA	FBgn0034539	FBtr0086248	NM_137661	37341	-0.637819
A_09_P222285	0	0	0	TC246721	0	0	-0.637431
A_09_P024631	Tsp42Eo	Tetraspanin 42Eo	FBgn0033136	FBtr0089035	NM_078917	35625	-0.637243
A_09_P128975	CG17300	CG17300 gene product from transcript CG17300-RA	FBgn0036345	FBtr0075892	NM_140374	39489	-0.63669
A_09_P207760	0	0	0	0	0	0	-0.63606
A_09_P016126	CG43154	CG43154 gene product from transcript CG43154-RD	Dm.4433	FBtr0305603	NM_167309	32136	-0.634365
A_09_P219323	0	0	0	TC239848	0	0	-0.633999
A_09_P164490	0	0	0	0	0	0	-0.633681
A_09_P205290	CR42875	ncRNA	0	NR_037755	NR_037755	10178955	-0.6335
A_09_P034401	CG3902	CG3902 gene product from transcript CG3902-RA	FBgn0036824	FBtr0075076	NM_140812	40059	-0.632096
A_09_P220680	0	0	Dm.1092	GH14459	0	0	-0.632059
A_09_P066396	cngl	CNG channel-like	FBgn0263257	FBtr0308306	NM_078608	32468	-0.631785
A_09_P216250	0	0	0	0	0	0	-0.631783
A_09_P005386	CG41518	CG41518 gene product from transcript CG41518-RB	FBgn0085663	FBtr0302253	NM_001110585	5740709	-0.631651
A_09_P061146	capa	capability	FBgn0039722	FBtr0085514	NM_079828	43541	-0.63151
A_09_P218970	myo	myoglianin	FBgn0026199	FBtr0089094	NM_166787	43811	-0.631397
A_09_P090335	tal-AA	CG42387 gene product from transcript CG42387-RA	FBgn0259733	FBtr0299996	NM_001144577	7354377	-0.630778
A_09_P072691	CG8136	CG8136 gene product from transcript CG8136-RB	FBgn0037616	FBtr0081909	NM_169237	41037	-0.630605
A_09_P045316	CG5321	CG5321 gene product from transcript CG5321-RB	FBgn0030575	FBtr0290021	0	32399	-0.63041
A_09_P140666	CG5039	CG5039 gene product from transcript CG5039-RA	FBgn0039356	FBtr0084900	NM_143157	43100	-0.630348
A_09_P192775	sano	serrano	FBgn0034408	FBtr0086566	NM_166315	37185	-0.628739
A_09_P101970	CG41562	CG41562 gene product from transcript CG41562-RA	Dm.35205	BT128898	0	5740411	-0.628254
A_09_P222675	0	0	Dm.7153	JV213764	0	0	-0.627725
A_09_P164480	EfSec	CG9841 gene product from transcript CG9841-RA	FBgn0034627	FBtr0071608	NM_137740	37444	-0.627642
A_09_P071561	CG10513	CG10513 gene product from transcript CG10513-RB	FBgn0039311	FBtr0114505	NM_143113	43051	-0.627282
A_09_P219350	0	0	0	TC241424	0	0	-0.626675
A_09_P145885	RpL38	Ribosomal protein L38	FBgn0040007	FBtr0334985	NM_001273771	3355144	-0.625257
A_09_P079526	CG4766	CG4766 gene product from transcript CG4766-RA	FBgn0027546	FBtr0070891	NM_132059	31533	-0.624808
A_09_P031406	grim	CG4345 gene product from transcript CG4345-RA	FBgn0015946	FBtr0075130	NM_079413	40014	-0.624458
A_09_P001506	CG40191	CG40191 gene product from transcript CG40191-RC	FBgn0058191	FBtr0113824	NM_001015176	3354930	-0.624416
A_09_P076941	Dlc90F	Dynein light chain 90F	FBgn0024432	FBtr0083575	NM_058008	42199	-0.624281
A_09_P038866	Cyp4s3	CG9081 gene product from transcript CG9081-RA	FBgn0030615	FBtr0074028	NM_132775	32444	-0.624208
A_09_P061976	Sox102F	CG11153 gene product from transcript CG11153-RB	FBgn0039938	FBtr0089252	NM_001014695	43844	-0.623023
A_09_P008461	Acp53C14b	CG15616 gene product from transcript CG15616-RA	FBgn0034153	FBtr0087081	NM_137309	36873	-0.622939
A_09_P106445	SamDC	S-adenosylmethionine decarboxylase	FBgn0019932	FBtr0079994	NM_057875	34396	-0.622567
A_09_P202235	0	0	0	TC257452	0	0	-0.622249
A_09_P169590	0	0	Dm.35583	EC216907	0	0	-0.621981
A_09_P040471	kek5	kekkon5	FBgn0031016	FBtr0074707	NM_167648	32930	-0.62067
A_09_P115120	CG8498	CG8498 gene product from transcript CG8498-RA	FBgn0031992	FBtr0079640	NM_135343	34111	-0.620666
A_09_P012041	GstS1	Glutathione S transferase S1	FBgn0010226	FBtr0087005	NM_166217	36927	-0.619513
A_09_P109445	CG15202	CG15202 gene product from transcript CG15202-RB	FBgn0030271	FBtr0307187	NM_001258689	32052	-0.618611
A_09_P079461	CG9634	CG9634 gene product from transcript CG9634-RA	FBgn0027528	FBtr0074359	NM_132932	32660	-0.618272
A_09_P199136	0	0	0	TC224416	0	0	-0.617571
A_09_P016461	HIP	Hsc/Hsp70-interacting protein	FBgn0260484	FBtr0070600	NM_130718	318211	-0.616631
A_09_P077411	CG14795	CG14795 gene product from transcript CG14795-RB	FBgn0025393	FBtr0070285	NM_130569	31109	-0.615969
A_09_P176560	0	0	Dm.33293	BP548779	0	0	-0.614878
A_09_P184260	plexA	plexin A	FBgn0025741	FBtr0309865	NM_001258499	43832	-0.614871
A_09_P195430	0	0	0	TC246118	0	0	-0.614652
A_09_P133745	Pten	CG5671 gene product from transcript CG5671-RB	FBgn0026379	FBtr0300562	NM_001169462	43991	-0.614608
A_09_P072421	CG43320	CG43320 gene product from transcript CG43320-RA	FBgn0263025	FBtr0306924	NM_143324	43329	-0.614474
A_09_P169855	0	0	Dm.7082	GH04968	0	0	-0.614087
A_09_P133980	CG42445	CG42445 gene product from transcript CG42445-RA	FBgn0259916	FBtr0332760	NM_001274632	8674111	-0.613333
A_09_P165055	CG8507	CG8507 gene product from transcript CG8507-RA	FBgn0037756	FBtr0082140	NM_141693	41205	-0.612989
A_09_P008156	CG8401	CG8401 gene product from transcript CG8401-RB	FBgn0034069	FBtr0301196	NM_166136	36770	-0.612008
A_09_P009781	Egfr	Epidermal growth factor receptor	FBgn0003731	FBtr0071654	NM_057411	37455	-0.611867
A_09_P164805	0	0	0	0	0	0	-0.611844
A_09_P029876	Cdk5	Cyclin-dependent kinase 5	FBgn0013762	FBtr0087350	NM_057732	36727	-0.610798
A_09_P028876	CG2107	CG2107 gene product from transcript CG2107-RA	FBgn0035383	FBtr0072978	NM_139499	38355	-0.61043
A_09_P147060	CG10166	CG10166 gene product from transcript CG10166-RA	FBgn0032799	FBtr0081279	NM_136136	35240	-0.610284
A_09_P077911	Mgstl	Microsomal glutathione S-transferase-like	FBgn0025814	FBtr0077243	NM_079957	44110	-0.609865
A_09_P066346	nerfin-1	nervous fingers 1	FBgn0028999	FBtr0072592	NM_080044	44786	-0.6093
A_09_P118045	myo	myoglianin	FBgn0026199	FBtr0089092	NM_166786	43811	-0.608895
A_09_P187930	CG34417	CG34417 gene product from transcript CG34417-RI	FBgn0085446	FBtr0301324	NM_001169209	31591	-0.608766
A_09_P202815	CR44024	ncRNA	0	NR_073617	NR_073617	14462355	-0.608142
A_09_P144090	Inx3	Innexin 3	FBgn0265274	FBtr0330306	NM_001276121	44266	-0.608005
A_09_P184175	CG15478	CG15478 gene product from transcript CG15478-RA	FBgn0029955	FBtr0300836	NM_001169221	31679	-0.606817
A_09_P027141	CG5554	CG5554 gene product from transcript CG5554-RA	FBgn0034914	FBtr0072126	NM_137994	37775	-0.606148
A_09_P185255	Tsp42Ee	Tetraspanin 42Ee	FBgn0029506	FBtr0086180	NM_078907	35614	-0.605659
A_09_P017851	CG3436	CG3436 gene product from transcript CG3436-RB	Dm.1591	NM_164373	NM_164373	33180	-0.605604
A_09_P198680	Tm1	Tropomyosin 1	FBgn0003721	FBtr0089960	NM_079636	41852	-0.604715
A_09_P185765	snoRNA:Psi28S-1060	ncRNA	Dm.38265	CO178098	0	5740833	-0.603801
A_09_P143485	CG13484	CG13484 gene product from transcript CG13484-RA	FBgn0036406	FBtr0075780	NM_140433	39560	-0.603371
A_09_P032996	Pka-R2	cAMP-dependent protein kinase R2	FBgn0022382	FBtr0112902	NM_001103782	36041	-0.603135
A_09_P022166	CG6770	CG6770 gene product from transcript CG6770-RA	FBgn0032400	FBtr0080306	NM_135695	34621	-0.602497
A_09_P054716	0	0	0	TC231464	0	0	-0.602435
A_09_P003721	CG34310	CG34310 gene product from transcript CG34310-RC	FBgn0085339	FBtr0112506	NM_001103633	5740536	-0.602328
A_09_P224645	0	0	0	TC245264	0	0	-0.602256
A_09_P221285	0	0	0	TC244345	0	0	-0.601554
A_09_P055041	pallidin	CG14133 gene product from transcript CG14133-RB	FBgn0036192	FBtr0300097	NM_001169948	39315	-0.6014
A_09_P005826	CG1663	CG1663 gene product from transcript CG1663-RA	FBgn0033449	FBtr0088477	NM_136677	36012	-0.600553
A_09_P090615	0	0	Dm.19807	S67660	0	0	-0.600091
A_09_P112260	CG14795	CG14795 gene product from transcript CG14795-RB	FBgn0025393	FBtr0070285	NM_130569	31109	-0.599888
A_09_P224402	0	0	0	TC257073	0	0	-0.599479
A_09_P026341	CG3045	CG3045 gene product from transcript CG3045-RA	FBgn0034703	FBtr0071787	NM_137802	37531	-0.597157
A_09_P183935	obst-A	obstructor-A	FBgn0031097	FBtr0306737	NM_001258849	33022	-0.597142
A_09_P004101	CG34386	CG34386 gene product from transcript CG34386-RC	FBgn0085415	FBtr0112627	NM_001103892	5740303	-0.596384
A_09_P110140	Jheh1	Juvenile hormone epoxide hydrolase 1	FBgn0010053	FBtr0086625	NM_137541	251984	-0.596139
A_09_P026906	yellow-d2	CG9891 gene product from transcript CG9891-RA	FBgn0034856	FBtr0072012	NM_137944	37704	-0.595202
A_09_P211860	CG5532	CG5532 gene product from transcript CG5532-RA	Dm.3809	EL885493	0	37761	-0.594975
A_09_P206240	0	0	0	TC248384	0	0	-0.594168
A_09_P202575	kn	knot	FBgn0001319	FBtr0112809	NM_080074	45318	-0.593693
A_09_P045716	CkIIbeta	Casein kinase II beta subunit	FBgn0000259	FBtr0308085	NM_001258701	32132	-0.593395
A_09_P186545	Hsp27	Heat shock protein 27	FBgn0001226	FBtr0076454	NM_079276	39078	-0.593157
A_09_P070551	Rassf	Ras association family member	FBgn0039055	FBtr0084407	NM_142869	42734	-0.592736
A_09_P023511	CG10166	CG10166 gene product from transcript CG10166-RA	FBgn0032799	FBtr0081279	NM_136136	35240	-0.591632
A_09_P189235	0	0	0	TC248213	0	0	-0.591028
A_09_P041566	Cam	Calmodulin	FBgn0000253	FBtr0088001	NM_078986	36329	-0.590202
A_09_P162500	0	0	0	TC240537	0	0	-0.589861
A_09_P169015	0	0	0	TC240241	0	0	-0.589719
A_09_P076096	CG5285	CG5285 gene product from transcript CG5285-RA	FBgn0038490	FBtr0083409	NM_142352	42078	-0.589484
A_09_P175920	CG13631	CG13631 gene product from transcript CG13631-RA	FBgn0040600	FBtr0339253	0	50073	-0.589174
A_09_P072796	0	0	0	TC233266	0	0	-0.588876
A_09_P196345	0	0	0	0	0	0	-0.588685
A_09_P011821	PpD3	Protein phosphatase D3	FBgn0005777	FBtr0082128	NM_080207	49779	-0.588257
A_09_P058166	CG30356	CG30356 gene product from transcript CG30356-RA	FBgn0050356	FBtr0088717	NM_165623	246562	-0.588073
A_09_P104650	CG8223	CG8223 gene product from transcript CG8223-RA	FBgn0037624	FBtr0081915	NM_141571	41045	-0.587616
A_09_P073852	PGRP-LB	Peptidoglycan recognition protein LB	FBgn0037906	FBtr0082398	NM_169393	41379	-0.586643
A_09_P144635	0	0	0	TC249245	0	0	-0.586244
A_09_P043571	mago	mago nashi	FBgn0002736	FBtr0071569	NM_057288	37402	-0.58575
A_09_P161070	0	0	0	TC246118	0	0	-0.584096
A_09_P045196	spt4	CG12372 gene product from transcript CG12372-RA	FBgn0028683	FBtr0087840	NM_136958	36387	-0.583602
A_09_P161795	itp	ion transport peptide	FBgn0035023	FBtr0290219	0	37921	-0.583244
A_09_P168955	0	0	0	TC240734	0	0	-0.583135
A_09_P199575	CG11638	CG11638 gene product from transcript CG11638-RA	FBgn0040351	FBtr0070183	NM_130523	31050	-0.583119
A_09_P075731	CG6126	CG6126 gene product from transcript CG6126-RA	FBgn0038407	FBtr0083278	NM_142271	41967	-0.581961
A_09_P033316	CG17029	CG17029 gene product from transcript CG17029-RB	FBgn0036551	FBtr0075514	NM_001274979	39740	-0.581854
A_09_P067456	CG12728	CG12728 gene product from transcript CG12728-RA	FBgn0029825	FBtr0070859	NM_132052	31526	-0.581741
A_09_P224840	0	0	0	TC257145	0	0	-0.580913
A_09_P223985	CG42337	CG42337 gene product from transcript CG42337-RC	FBgn0259239	FBtr0305981	NM_001259929	40335	-0.580902
A_09_P003401	l(3)72Do	lethal (3) 72Do	FBgn0263606	FBtr0112440	NM_001104146	5740624	-0.580543
A_09_P214090	CG42235	CG42235 gene product from transcript CG42235-RE	FBgn0250757	FBtr0290141	NM_001144640	43136	-0.580091
A_09_P219330	0	0	0	TC252558	0	0	-0.579987
A_09_P006796	CG8490	CG8490 gene product from transcript CG8490-RA	FBgn0033715	FBtr0087899	NM_136918	36338	-0.579945
A_09_P173160	0	0	Dm.31984	BI569006	0	0	-0.579343
A_09_P018336	CG31937	CG31937 gene product from transcript CG31937-RA	FBgn0031360	FBtr0077884	NM_134772	326177	-0.578958
A_09_P061571	CG1544	CG1544 gene product from transcript CG1544-RA	FBgn0039827	FBtr0085755	NM_143592	43689	-0.57892
A_09_P113630	nvd	neverland	FBgn0259697	FBtr0113473	NM_001104200	5740633	-0.578445
A_09_P222590	CG5567	CG5567 gene product from transcript CG5567-RA	FBgn0036760	FBtr0075161	NM_140758	39986	-0.57834
A_09_P069251	CG6231	CG6231 gene product from transcript CG6231-RC	FBgn0038720	FBtr0083810	NM_142562	42339	-0.578295
A_09_P051021	CrebA	Cyclic-AMP response element binding protein A	FBgn0004396	FBtr0075557	NM_079363	39682	-0.57827
A_09_P024176	Tif-IA	CG3278 gene product from transcript CG3278-RA	FBgn0032988	FBtr0331294	NM_001273761	35454	-0.577143
A_09_P051216	Ubx	Ultrabithorax	FBgn0003944	FBtr0083351	NM_169729	42034	-0.576916
A_09_P191280	0	0	0	TC250157	0	0	-0.576676
A_09_P174170	0	0	Dm.32343	CO185854	0	0	-0.576009
A_09_P042646	GstD1	Glutathione S transferase D1	FBgn0001149	FBtr0100410	NM_079602	41503	-0.575429
A_09_P211035	CG13375	CG13375 gene product from transcript CG13375-RA	FBgn0040370	FBtr0342963	NM_001169157	30976	-0.573657
A_09_P062336	Ugt58Fa	CG4414 gene product from transcript CG4414-RA	FBgn0040091	FBtr0071934	NM_137850	37590	-0.57354
A_09_P043046	trol	terribly reduced optic lobes	FBgn0261451	FBtr0342807	NM_001031865	45320	-0.573239
A_09_P053716	Srp9	Signal recognition particle protein 9	FBgn0035827	FBtr0076750	NM_139906	38883	-0.572745
A_09_P072676	Cks85A	Cyclin-dependent kinase subunit 85A	FBgn0037613	FBtr0081949	NM_001260063	41034	-0.572553
A_09_P012161	Uch	Ubiquitin carboxy-terminal hydrolase	FBgn0010288	FBtr0077844	NM_057592	33397	-0.57253
A_09_P107820	GstO2	Glutathione S transferase O2	FBgn0035906	FBtr0076654	NM_168277	38974	-0.57252
A_09_P177590	CG3902	CG3902 gene product from transcript CG3902-RA	FBgn0036824	FBtr0075076	NM_140812	40059	-0.57247
A_09_P058901	CG31075	CG31075 gene product from transcript CG31075-RA	FBgn0051075	FBtr0085080	NM_001260395	43244	-0.572362
A_09_P221505	0	0	0	TC254975	0	0	-0.57199
A_09_P059541	CG3303	CG3303 gene product from transcript CG3303-RA	FBgn0038381	FBtr0083200	NM_142251	41931	-0.571857
A_09_P071941	CG6073	CG6073 gene product from transcript CG6073-RA	FBgn0039417	FBtr0085003	NM_001260384	43180	-0.571775
A_09_P054976	CG7394	CG7394 gene product from transcript CG7394-RD	FBgn0036173	FBtr0076098	NM_140218	39294	-0.571696
A_09_P166850	0	0	0	TC240848	0	0	-0.571309
A_09_P017906	CG11601	CG11601 gene product from transcript CG11601-RA	FBgn0031244	FBtr0078137	NM_134669	33197	-0.571112
A_09_P189145	Oda	Ornithine decarboxylase antizyme	FBgn0014184	FBtr0088014	NM_165864	36307	-0.570995
A_09_P186345	0	0	0	TC240471	0	0	-0.569582
A_09_P072116	CG14252	CG14252 gene product from transcript CG14252-RA	FBgn0039462	FBtr0085067	NM_143256	43238	-0.569582
A_09_P167195	NTPase	CG3059 gene product from transcript CG3059-RD	FBgn0024947	FBtr0077683	NM_058022	33495	-0.568404
A_09_P204055	CR43241	ncRNA	Dm.12142	NR_048037	NR_048037	12798533	-0.56797
A_09_P069826	0	0	0	TC228309	0	0	-0.566517
A_09_P005536	CG41562	CG41562 gene product from transcript CG41562-RA	FBgn0085693	FBtr0114142	NM_001110601	5740411	-0.566227
A_09_P071396	CG11791	CG11791 gene product from transcript CG11791-RD	FBgn0039266	FBtr0084763	NM_143070	43000	-0.565788
A_09_P111110	CG32544	CG32544 gene product from transcript CG32544-RA	FBgn0052544	FBtr0074644	NM_167637	318082	-0.565583
A_09_P164160	CG9436	CG9436 gene product from transcript CG9436-RA	FBgn0033101	FBtr0086134	NM_136391	35586	-0.565209
A_09_P177420	0	0	0	TC235780	0	0	-0.562656
A_09_P203245	myo	myoglianin	FBgn0026199	FBtr0089094	NM_166787	43811	-0.562562
A_09_P021871	CG16743	CG16743 gene product from transcript CG16743-RB	FBgn0032322	FBtr0080147	NM_135632	34517	-0.561599
A_09_P169150	0	0	0	0	0	0	-0.561593
A_09_P209840	CG5375	CG5375 gene product from transcript CG5375-RB	FBgn0032221	FBtr0113033	NM_001103669	34393	-0.560819
A_09_P065051	JhI-26	Juvenile hormone-inducible protein 26	FBgn0028424	FBtr0087139	NM_079037	36819	-0.560696
A_09_P030516	Cyp4d8	Cytochrome P450-4d8	FBgn0015033	FBtr0076832	NM_079237	38841	-0.559985
A_09_P203680	raw	CG12437 gene product from transcript CG12437-RB	FBgn0003209	FBtr0340232	0	44851	-0.559013
A_09_P045086	Dp	DP transcription factor	FBgn0011763	FBtr0333149	NM_001274020	36461	-0.558354
A_09_P190370	0	0	0	TC241426	0	0	-0.558201
A_09_P226220	0	0	0	TC256797	0	0	-0.558139
A_09_P063881	CG18661	CG18661 gene product from transcript CG18661-RA	FBgn0040964	FBtr0079763	NM_144305	50438	-0.557881
A_09_P070721	CG13822	CG13822 gene product from transcript CG13822-RA	FBgn0039098	FBtr0084434	NM_142908	42787	-0.557784
A_09_P208245	CG34371	CG34371 gene product from transcript CG34371-RA	FBgn0085400	FBtr0112596	NM_137921	37679	-0.557466
A_09_P206395	0	0	0	0	0	0	-0.557359
A_09_P003426	CG34251	CG34251 gene product from transcript CG34251-RA	FBgn0085280	FBtr0112445	NM_001169990	5740860	-0.556878
A_09_P195255	Idgf3	Imaginal disc growth factor 3	FBgn0020414	FBtr0080862	NM_165158	34981	-0.556842
A_09_P160145	0	0	0	0	0	0	-0.556073
A_09_P029391	Gip	GIP-like	FBgn0011770	FBtr0071472	NM_078551	31960	-0.555796
A_09_P060861	CG11897	CG11897 gene product from transcript CG11897-RB	FBgn0039644	FBtr0085387	NM_143421	43450	-0.555591
A_09_P021631	RluA-2	CG6187 gene product from transcript CG6187-RA	FBgn0032256	FBtr0080032	NM_135567	34440	-0.555574
A_09_P167745	0	0	0	TC240208	0	0	-0.554785
A_09_P176565	0	0	Dm.33294	BP548806	0	0	-0.554524
A_09_P020546	CG7231	CG7231 gene product from transcript CG7231-RE	FBgn0031968	FBtr0079531	NM_164776	34086	-0.554173
A_09_P195895	0	0	0	TC246023	0	0	-0.553895
A_09_P026001	LSm1	CG4279 gene product from transcript CG4279-RA	FBgn0261067	FBtr0071628	NM_137715	37413	-0.55364
A_09_P024161	CG3262	CG3262 gene product from transcript CG3262-RE	FBgn0032986	FBtr0334169	NM_165412	35452	-0.552647
A_09_P171535	0	0	Dm.30672	GH06606	0	0	-0.552148
A_09_P024521	CG9436	CG9436 gene product from transcript CG9436-RA	FBgn0033101	FBtr0086134	NM_136391	35586	-0.55162
A_09_P077906	Mgstl	Microsomal glutathione S-transferase-like	FBgn0025814	FBtr0077242	NM_079957	44110	-0.55114
A_09_P069671	CG17270	CG17270 gene product from transcript CG17270-RA	FBgn0038828	FBtr0083994	NM_142658	42462	-0.550883
A_09_P025941	CG15653	CG15653 gene product from transcript CG15653-RA	FBgn0034578	FBtr0071545	NM_137696	37388	-0.550266
A_09_P007896	CG7544	CG7544 gene product from transcript CG7544-RB	FBgn0033994	FBtr0087417	NM_001169685	36680	-0.54895
A_09_P047231	0	0	Dm.3705	IP15234	0	0	-0.548277
A_09_P210520	CG34351	CG34351 gene product from transcript CG34351-RC	FBgn0085380	FBtr0112561	NM_001103615	5740672	-0.548044
A_09_P166000	0	0	Dm.32080	GH18009	0	0	-0.547672
A_09_P032521	Pi3K21B	CG2699 gene product from transcript CG2699-RE	FBgn0020622	FBtr0331205	NM_057922	33203	-0.547581
A_09_P026011	Lapsyn	Leucine-rich repeat activity-regulated protein at synapses	FBgn0034602	FBtr0071583	NM_137717	37418	-0.547092
A_09_P110665	CG30020	CG30020 gene product from transcript CG30020-RA	FBgn0050020	FBtr0088235	NM_136783	36156	-0.546987
A_09_P219130	CG11360	CG11360 gene product from transcript CG11360-RC	FBgn0039920	FBtr0310539	NM_001272139	43810	-0.546881
A_09_P192835	Fis1	CG17510 gene product from transcript CG17510-RA	FBgn0039969	FBtr0273211	NM_001144137	49892	-0.546863
A_09_P078756	Fie	Fire exit	FBgn0026592	FBtr0073157	NM_133165	38452	-0.545871
A_09_P018686	CG3077	CG3077 gene product from transcript CG3077-RB	FBgn0031457	FBtr0077736	NM_001273033	33466	-0.545606
A_09_P202885	0	0	0	TC246975	0	0	-0.545353
A_09_P059356	CG42613	CG42613 gene product from transcript CG42613-RE	FBgn0261262	FBtr0304686	NM_001260257	42269	-0.544945
A_09_P216365	CG15870	CG15870 gene product from transcript CG15870-RA	FBgn0033798	FBtr0300670	NM_136997	36446	-0.544313
A_09_P066371	icln	CG4924 gene product from transcript CG4924-RA	FBgn0029079	FBtr0086832	NM_137393	36997	-0.544181
A_09_P027441	CG13578	CG13578 gene product from transcript CG13578-RA	FBgn0035000	FBtr0072289	NM_138063	37891	-0.543802
A_09_P006176	CG12338	CG12338 gene product from transcript CG12338-RA	FBgn0033543	FBtr0088256	NM_136759	36128	-0.543436
A_09_P053671	CG12262	CG12262 gene product from transcript CG12262-RA	FBgn0035811	FBtr0076808	NM_139892	38864	-0.543151
A_09_P040261	CG7101	CG7101 gene product from transcript CG7101-RA	FBgn0030963	FBtr0074639	NM_133101	32875	-0.543081
A_09_P078491	Pten	CG5671 gene product from transcript CG5671-RB	FBgn0026379	FBtr0089905	NM_058076	43991	-0.542978
A_09_P119920	gkt	glaikit	FBgn0260817	FBtr0077574	NM_078741	33530	-0.54279
A_09_P225565	0	0	0	TC248785	0	0	-0.54217
A_09_P024171	Tif-IA	CG3278 gene product from transcript CG3278-RA	FBgn0032988	FBtr0085955	NM_176070	35454	-0.541903
A_09_P217410	CG10660	CG10660 gene product from transcript CG10660-RD	FBgn0036288	FBtr0332646	NM_001274835	39422	-0.540467
A_09_P176155	chrb	charybde	FBgn0036165	FBtr0331841	NM_001274782	39284	-0.540314
A_09_P049621	0	0	Dm.3785	GM07606	0	0	-0.54017
A_09_P165495	Nipped-B	CG17704 gene product from transcript CG17704-RG	FBgn0026401	FBtr0334994	NM_001273774	3355136	-0.540051
A_09_P165110	CG3587	CG3587 gene product from transcript CG3587-RA	FBgn0023521	FBtr0070321	NM_130609	31160	-0.539946
A_09_P023961	CG9249	CG9249 gene product from transcript CG9249-RA	FBgn0032922	FBtr0081500	NM_001169558	35383	-0.539776
A_09_P015471	CG32406	CG32406 gene product from transcript CG32406-RA	FBgn0052406	FBtr0077037	NM_168153	38677	-0.539115
A_09_P010901	drk	downstream of receptor kinase	FBgn0004638	FBtr0087698	NM_165996	36497	-0.538919
A_09_P133800	roX2	RNA on the X 2	Dm.1443	NR_002104	NR_002104	3772415	-0.538329
A_09_P029961	Ela	Elastin-like	FBgn0013949	FBtr0084708	NM_079767	42970	-0.537938
A_09_P039681	0	0	0	FBtr0344102	0	0	-0.537426
A_09_P179706	l(2)35Di	lethal (2) 35Di	Dm.10948	NM_165126	NM_165126	34925	-0.536405
A_09_P195965	CG5315	CG5315 gene product from transcript CG5315-RA	FBgn0038984	FBtr0308848	NM_001260310	42656	-0.536094
A_09_P068841	0	0	0	TC224733	0	0	-0.536056
A_09_P189370	Bsg	Basigin	FBgn0261822	FBtr0079569	NM_164784	318841	-0.534826
A_09_P052511	0	0	Dm.5522	GH13458	0	0	-0.534806
A_09_P215925	0	0	0	0	0	0	-0.534696
A_09_P010876	CaMKII	Calcium/calmodulin-dependent protein kinase II	FBgn0264607	FBtr0100146	NM_166812	43828	-0.533739
A_09_P064941	CG17834	CG17834 gene product from transcript CG17834-RA	FBgn0028394	FBtr0079686	NM_135398	34191	-0.533087
A_09_P128115	CG31676	CG31676 gene product from transcript CG31676-RA	FBgn0051676	FBtr0339564	NM_144336	35351	-0.53235
A_09_P126250	CkIIbeta	Casein kinase II beta subunit	FBgn0000259	FBtr0073560	NM_167304	32132	-0.532189
A_09_P027761	CG2811	CG2811 gene product from transcript CG2811-RA	FBgn0035082	FBtr0072412	NM_138138	37988	-0.531674
A_09_P165105	fabp	fatty acid bindin protein	FBgn0037913	FBtr0100323	NM_001032005	3772232	-0.531592
A_09_P172715	0	0	0	0	0	0	-0.531159
A_09_P187770	0	0	0	0	0	0	-0.531068
A_09_P129455	Ntmt	N-terminal methyltransferase	FBgn0033457	FBtr0088375	NM_136684	36022	-0.530378
A_09_P022206	CG6712	CG6712 gene product from transcript CG6712-RA	FBgn0032408	FBtr0080364	NM_058131	34631	-0.53024
A_09_P135325	CG14527	CG14527 gene product from transcript CG14527-RA	FBgn0039613	FBtr0085330	NM_143388	43412	-0.529948
A_09_P180030	CG11334	CG11334 gene product from transcript CG11334-RA	FBgn0039849	FBtr0085808	NM_170551	43713	-0.529737
A_09_P057501	CG30060	CG30060 gene product from transcript CG30060-RA	FBgn0265272	FBtr0087714	NM_165987	246426	-0.529424
A_09_P044221	pr	purple	FBgn0003141	FBtr0089395	NM_165319	35292	-0.529294
A_09_P062886	CG12470	CG12470 gene product from transcript CG12470-RA	FBgn0040371	FBtr0070069	NM_130482	30977	-0.529113
A_09_P124455	Flo-1	Flotillin-1	FBgn0024754	FBtr0087352	NM_166102	36726	-0.529053
A_09_P181490	Rala	Ras-related protein	FBgn0015286	FBtr0070583	NM_166986	31332	-0.527883
A_09_P032981	Sodh-2	Sorbitol dehydrogenase-2	FBgn0022359	FBtr0082324	NM_079587	41313	-0.527418
A_09_P020446	CG13796	CG13796 gene product from transcript CG13796-RD	FBgn0031939	FBtr0079503	NM_164766	34051	-0.527333
A_09_P191275	0	0	0	TC247720	0	0	-0.525726
A_09_P224055	0	0	0	0	0	0	-0.525682
A_09_P026281	0	0	FBgn0265192	FBtr0339099	NM_137788	0	-0.524375
A_09_P201250	0	0	Dm.20558	JV221886	0	0	-0.52433
A_09_P198235	0	0	0	NP027250	0	0	-0.523695
A_09_P221945	Tif-IA	CG3278 gene product from transcript CG3278-RA	FBgn0032988	FBtr0085955	NM_176070	35454	-0.523467
A_09_P041376	aub	aubergine	FBgn0000146	FBtr0080165	NM_057386	34524	-0.52213
A_09_P185565	myo	myoglianin	FBgn0026199	FBtr0089094	NM_166787	43811	-0.522056
A_09_P209940	0	0	Dm.25535	CO316335	0	0	-0.522031
A_09_P061276	CG11498	CG11498 gene product from transcript CG11498-RC	FBgn0039749	FBtr0302562	NM_143517	43585	-0.521708
A_09_P023486	CG18094	CG18094 gene product from transcript CG18094-RB	FBgn0032791	FBtr0081243	NM_001273655	35232	-0.521057
A_09_P208735	0	0	Dm.23594	LP09838	0	0	-0.521056
A_09_P145560	wrapper	CG10382 gene product from transcript CG10382-RA	FBgn0025878	FBtr0071821	NM_058056	37555	-0.520857
A_09_P000426	CG33666	CG33666 gene product from transcript CG33666-RB	FBgn0053666	FBtr0302415	NM_001031875	3771730	-0.520693
A_09_P162095	mav	maverick	FBgn0039914	FBtr0089103	NM_079887	43804	-0.520566
A_09_P016496	CG32803	CG32803 gene product from transcript CG32803-RD	FBgn0052803	FBtr0070356	NM_001272221	326240	-0.520504
A_09_P030351	CrebB-17A	Cyclic-AMP response element binding protein B at 17A	Dm.26256	FBtr0112878	NM_206783	32817	-0.519963
A_09_P073871	sea	scheggia	FBgn0037912	FBtr0100464	NM_001032005	3772221	-0.519205
A_09_P027611	CG42361	CG42361 gene product from transcript CG42361-RA	FBgn0259707	FBtr0299960	NM_138101	37936	-0.518782
A_09_P111195	CG15432	CG15432 gene product from transcript CG15432-RC	FBgn0031603	FBtr0077438	NM_001273098	33647	-0.518684
A_09_P003791	CG34332	CG34332 gene product from transcript CG34332-RA	FBgn0085361	FBtr0112534	NM_001103563	2768895	-0.517579
A_09_P061896	mav	maverick	FBgn0039914	FBtr0089103	NM_079887	43804	-0.517361
A_09_P055266	ssp	sunspot	FBgn0036248	FBtr0075992	NM_140289	39375	-0.516271
A_09_P139700	CG9769	CG9769 gene product from transcript CG9769-RA	FBgn0037270	FBtr0078892	NM_141232	40587	-0.515465
A_09_P038686	nmdyn-D6	CG5310 gene product from transcript CG5310-RA	FBgn0030573	FBtr0073933	NM_132737	32396	-0.514951
A_09_P048256	RhoGAP18B	CG42274 gene product from transcript CG42274-RC	FBgn0261461	FBtr0299624	NM_001144748	32898	-0.514756
A_09_P037601	CG15201	CG15201 gene product from transcript CG15201-RA	FBgn0030272	FBtr0073439	NM_132463	32053	-0.514752
A_09_P222920	0	0	0	TC249545	0	0	-0.514455
A_09_P206870	Hsp27	Heat shock protein 27	FBgn0001226	FBtr0076454	NM_079276	39078	-0.51398
A_09_P219510	Sxl	Sex lethal	FBgn0264270	FBtr0331247	NM_167111	3772180	-0.513554
A_09_P031881	Mcm5	Minichromosome maintenance 5	FBgn0017577	FBtr0082279	NM_079584	41296	-0.513464
A_09_P070231	CG5377	CG5377 gene product from transcript CG5377-RA	FBgn0038974	FBtr0084293	NM_142795	42645	-0.513015
A_09_P221405	CR43459	ncRNA	0	NR_048358	NR_048358	12798085	-0.512911
A_09_P057676	CG30109	CG30109 gene product from transcript CG30109-RA	FBgn0050109	FBtr0340271	NM_166244	246461	-0.512778
A_09_P078176	BCL7-like	CG17252 gene product from transcript CG17252-RA	FBgn0026149	FBtr0071358	NM_132334	31890	-0.512313
A_09_P160410	CG43341	CG43341 gene product from transcript CG43341-RA	FBgn0263046	FBtr0306944	NM_001259261	12798088	-0.511953
A_09_P073611	CG4565	CG4565 gene product from transcript CG4565-RB	FBgn0037841	FBtr0113216	NM_001104273	41303	-0.511901
A_09_P069811	Ice2	Interacts with the C terminus of ELL 1	FBgn0038860	FBtr0084015	NM_169945	42507	-0.510674
A_09_P135735	0	0	0	TC226578	0	0	-0.510208
A_09_P020531	CG7102	CG7102 gene product from transcript CG7102-RA	FBgn0031961	FBtr0079559	NM_175980	34079	-0.510043
A_09_P116010	CG18643	CG18643 gene product from transcript CG18643-RB	FBgn0037898	FBtr0339374	NM_141815	41371	-0.509551
A_09_P122760	Tim9a	CG1660 gene product from transcript CG1660-RA	Dm.5297	CO192930	0	32294	-0.509492
A_09_P038511	CG11134	CG11134 gene product from transcript CG11134-RB	FBgn0030518	FBtr0073818	NM_001272601	32334	-0.508741
A_09_P026081	EfSec	CG9841 gene product from transcript CG9841-RA	FBgn0034627	FBtr0071608	NM_137740	37444	-0.508528
A_09_P052821	CG13707	CG13707 gene product from transcript CG13707-RB	FBgn0035578	FBtr0308822	NM_001259704	38583	-0.508268
A_09_P193690	CaMKII	Calcium/calmodulin-dependent protein kinase II	FBgn0264607	FBtr0300377	NM_001169360	43828	-0.507898
A_09_P215690	C1GalTA	Core 1 Galactosyltransferase A	FBgn0032078	FBtr0079788	NM_135414	34215	-0.507623
A_09_P192846	0	0	0	TC250810	0	0	-0.507389
A_09_P046421	Ada2a	CG43663 gene product from transcript CG43663-RC	FBgn0263738	FBtr0310384	NM_001170174	326128	-0.507296
A_09_P163295	CG3655	CG3655 gene product from transcript CG3655-RB	FBgn0040397	FBtr0331340	NM_001272190	31056	-0.507225
A_09_P186475	CG13024	CG13024 gene product from transcript CG13024-RC	FBgn0036665	FBtr0305913	NM_001259877	39880	-0.506588
A_09_P219825	0	0	0	TC252204	0	0	-0.506146
A_09_P184645	0	0	0	TC239868	0	0	-0.505739
A_09_P011331	Eip63F-1	Ecdysone-induced protein 63F 1	FBgn0004910	FBtr0303422	NM_001202118	47878	-0.505721
A_09_P005141	CG40178	CG40178 gene product from transcript CG40178-RA	FBgn0058178	FBtr0333869	NM_001110946	3354941	-0.505609
A_09_P064471	Adk3	Adenylate kinase-3	FBgn0042094	FBtr0082330	NM_079588	41318	-0.505283
A_09_P224905	0	0	0	TC255473	0	0	-0.505069
A_09_P090215	0	0	Dm.1408	GM05237	0	0	-0.504805
A_09_P014621	CG32109	CG32109 gene product from transcript CG32109-RA	FBgn0052109	FBtr0075918	NM_168509	39444	-0.50477
A_09_P224125	0	0	0	TC256705	0	0	-0.504446
A_09_P009256	CG42351	CG42351 gene product from transcript CG42351-RI	FBgn0259682	FBtr0299942	NM_137527	37164	-0.503979
A_09_P222050	Tret1-1	Trehalose transporter 1-1	FBgn0050035	FBtr0088073	NM_136849	36248	-0.503898
A_09_P055396	CG10660	CG10660 gene product from transcript CG10660-RD	FBgn0036288	FBtr0075976	NM_001274835	39422	-0.503652
A_09_P066391	cngl	CNG channel-like	FBgn0263257	FBtr0308309	NM_001258762	32468	-0.50315
A_09_P062141	0	0	0	TC239608	0	0	-0.502914
A_09_P018651	CG31689	CG31689 gene product from transcript CG31689-RH	FBgn0031449	FBtr0077706	NM_164495	326154	-0.5028
A_09_P167215	Ptp99A	Protein tyrosine phosphatase 99A	FBgn0004369	FBtr0085423	NM_057468	43469	-0.502577
A_09_P033646	0	0	Dm.27156	FBtr0343550	NM_001275015	0	-0.501665
A_09_P017046	Kdm4B	Histone demethylase 4B	FBgn0053182	FBtr0087770	NM_001169668	318918	-0.501384
A_09_P019856	CG9154	CG9154 gene product from transcript CG9154-RA	FBgn0031777	FBtr0079213	NM_135149	33858	-0.501263
A_09_P115250	0	0	Dm.11463	JV215623	0	0	-0.500749
A_09_P024606	0	0	Dm.26866	IP05532	0	0	-0.500043
A_09_P061041	CG1969	CG1969 gene product from transcript CG1969-RG	FBgn0039690	FBtr0085474	NM_001260432	43504	-0.499958
A_09_P116560	Cand1	Cullin-associated and neddylation-dissociated 1	FBgn0027568	FBtr0332198	NM_001273404	34403	-0.499796
A_09_P149230	0	0	0	TC241845	0	0	-0.499599
A_09_P146480	0	0	Dm.6768	JV223909	0	0	-0.498518
A_09_P143345	0	0	0	TC254810	0	0	-0.498386
A_09_P037431	CG15211	CG15211 gene product from transcript CG15211-RC	FBgn0030234	FBtr0112976	NM_001103476	32006	-0.498293
A_09_P213760	CG30424	CG30424 gene product from transcript CG30424-RB	FBgn0050424	FBtr0113377	NM_001103985	246606	-0.497077
A_09_P005991	RpLP0-like	Ribosomal protein LP0-like	FBgn0033485	FBtr0088425	NM_136710	36058	-0.496805
A_09_P054226	CG4911	CG4911 gene product from transcript CG4911-RB	FBgn0035959	FBtr0076542	NM_140028	39043	-0.496729
A_09_P164405	mod(r)	modifier of rudimentary	FBgn0016038	FBtr0089724	NM_166850	31006	-0.496605
A_09_P071756	CLS	cardiolipin synthase	FBgn0039360	FBtr0084929	NM_170237	43104	-0.496482
A_09_P178990	Pect	Phosphoethanolamine cytidylyltransferase	FBgn0032482	FBtr0334752	NM_135769	34716	-0.495232
A_09_P029776	ND6	NADH dehydrogenase subunit 6	FBgn0013685	FBtr0100883	0	192479	-0.495172
A_09_P063681	CG42445	CG42445 gene product from transcript CG42445-RA	FBgn0259916	FBtr0332760	NM_001274632	8674111	-0.495098
A_09_P020806	CG17292	CG17292 gene product from transcript CG17292-RB	FBgn0032029	FBtr0079649	NM_135372	34152	-0.495062
A_09_P194760	CG15760	CG15760 gene product from transcript CG15760-RB	FBgn0030508	FBtr0332888	NM_001272598	32324	-0.494841
A_09_P018476	CG15387	CG15387 gene product from transcript CG15387-RB	FBgn0031403	FBtr0113015	NM_001103588	33403	-0.494411
A_09_P079236	Gfat1	Glutamine:fructose-6-phosphate aminotransferase 1	FBgn0027341	FBtr0113694	NM_001015159	3354921	-0.493798
A_09_P001476	CG40178	CG40178 gene product from transcript CG40178-RA	FBgn0058178	FBtr0113817	NM_001276235	3354941	-0.493611
A_09_P072801	skap	skpA associated protein	FBgn0037643	FBtr0081957	NM_001170088	41067	-0.493594
A_09_P025231	beta3GalTII	Galactosyltransferase II	FBgn0033315	FBtr0088728	NM_136555	35848	-0.4934
A_09_P193070	0	0	0	TC245643	0	0	-0.49339
A_09_P020536	SmE	Small ribonucleoprotein particle protein SmE	FBgn0261790	FBtr0079560	NM_135318	34080	-0.493013
A_09_P071131	CG13616	CG13616 gene product from transcript CG13616-RA	FBgn0039200	FBtr0084618	NM_143005	42917	-0.492645
A_09_P045626	stai	stathmin	Dm.3380	FBtr0079198	NM_164684	33863	-0.492642
A_09_P064896	heix	heixuedian	FBgn0028375	FBtr0080852	NM_078857	34961	-0.492437
A_09_P069041	Mpc1	Mitochondrial pyruvate carrier	FBgn0038662	FBtr0083723	NM_142505	42268	-0.491988
A_09_P102050	CG12379	CG12379 gene product from transcript CG12379-RB	FBgn0030676	FBtr0273278	NM_132833	32512	-0.491785
A_09_P066741	CG14806	CG14806 gene product from transcript CG14806-RA	FBgn0029594	FBtr0070313	NM_130600	31148	-0.491112
A_09_P207930	CG3436	CG3436 gene product from transcript CG3436-RB	FBgn0031229	FBtr0340650	NM_164373	33180	-0.491111
A_09_P210280	CG43266	CG43266 gene product from transcript CG43266-RA	Dm.26158	NM_001259205	NM_001259205	12798536	-0.490482
A_09_P201295	Cyp12b2	CG15077 gene product from transcript CG15077-RA	FBgn0034387	FBtr0086609	NM_137526	37163	-0.490194
A_09_P198420	0	0	0	NP027898	0	0	-0.489931
A_09_P216330	CG30051	CG30051 gene product from transcript CG30051-RC	FBgn0050051	FBtr0114521	NM_165902	246418	-0.489694
A_09_P017841	CG11455	CG11455 gene product from transcript CG11455-RG	FBgn0031228	FBtr0078118	NM_001272866	33179	-0.48923
A_09_P016391	CG32756	CG32756 gene product from transcript CG32756-RA	FBgn0052756	FBtr0070860	NM_167055	318193	-0.489069
A_09_P048656	Invadolysin	CG3953 gene product from transcript CG3953-RA	FBgn0086359	FBtr0082181	NM_143815	49580	-0.489069
A_09_P102415	CG32792	CG32792 gene product from transcript CG32792-RG	FBgn0052792	FBtr0307180	NM_001042795	318213	-0.488924
A_09_P164595	Oat	Ornithine aminotransferase precursor	FBgn0022774	FBtr0074961	NM_140882	40145	-0.488882
A_09_P144770	CG13707	CG13707 gene product from transcript CG13707-RB	FBgn0035578	FBtr0308822	NM_001259704	38583	-0.48882
A_09_P131115	Gs2	Glutamine synthetase 2	FBgn0001145	FBtr0343563	NM_167284	32087	-0.488666
A_09_P034826	CG7646	CG7646 gene product from transcript CG7646-RB	FBgn0036926	FBtr0074901	NM_176364	40187	-0.488266
A_09_P025126	CG11635	CG11635 gene product from transcript CG11635-RA	FBgn0033283	FBtr0088739	NM_136528	35808	-0.487909
A_09_P023001	CG7094	CG7094 gene product from transcript CG7094-RA	FBgn0032650	FBtr0080990	NM_136007	35065	-0.487759
A_09_P051636	rec	recombination-defective	FBgn0003227	FBtr0334595	NM_001275686	49241	-0.487648
A_09_P053656	CG7506	CG7506 gene product from transcript CG7506-RA	FBgn0035805	FBtr0076822	NM_139887	38857	-0.486975
A_09_P163765	0	0	Dm.34886	EL878037	0	0	-0.486677
A_09_P051351	0	0	Dm.21293	RH52161	0	0	-0.486525
A_09_P035331	0	0	Dm.31218	IP06402	0	0	-0.485689
A_09_P187245	Ephrin	CG1862 gene product from transcript CG1862-RC	FBgn0040324	FBtr0089077	NM_166771	43799	-0.485397
A_09_P181245	CG14997	CG14997 gene product from transcript CG14997-RB	FBgn0035515	FBtr0073225	NM_168071	38514	-0.485049
A_09_P067181	TrxT	Thioredoxin T	FBgn0029752	FBtr0070755	NM_131984	31443	-0.484643
A_09_P045721	CkIIbeta	Casein kinase II beta subunit	FBgn0000259	FBtr0308085	NM_001258701	32132	-0.484024
A_09_P193230	0	0	0	TC240866	0	0	-0.483979
A_09_P222335	nrv3	nervana 3	FBgn0032946	FBtr0081520	NM_165379	35408	-0.483581
A_09_P193945	Eip63F-1	Ecdysone-induced protein 63F 1	FBgn0004910	FBtr0073174	NM_080163	47878	-0.483376
A_09_P036151	0	0	0	TC224518	0	0	-0.482813
A_09_P129445	0	0	0	TC237457	0	0	-0.482789
A_09_P146430	CG42671	CG42671 gene product from transcript CG42671-RG	FBgn0261553	FBtr0302697	NM_140197	39268	-0.482083
A_09_P001721	Eb1	CG3265 gene product from transcript CG3265-RF	FBgn0027066	FBtr0086131	NM_206030	35584	-0.481686
A_09_P180965	mRpL20	mitochondrial ribosomal protein L20	Dm.2752	AI404994	0	39477	-0.481442
A_09_P145420	CG34310	CG34310 gene product from transcript CG34310-RC	FBgn0085339	FBtr0112506	NM_001103633	5740536	-0.481118
A_09_P009026	nopo	no poles	FBgn0034314	FBtr0086750	NM_001274142	37083	-0.479931
A_09_P215775	Ald	Aldolase	FBgn0000064	FBtr0085000	NM_170266	43183	-0.479764
A_09_P135840	mre11	meiotic recombination 11	0	FBtr0308750	0	34565	-0.479706
A_09_P211990	E(spl)m3-HLH	Enhancer of split m3, helix-loop-helix	FBgn0002609	FBtr0084958	NM_079785	43156	-0.479149
A_09_P047151	l(3)neo43	lethal (3) neo43	FBgn0011476	FBtr0301089	NM_142186	41851	-0.478767
A_09_P024501	CG3409	CG3409 gene product from transcript CG3409-RB	FBgn0033095	FBtr0086140	NM_136386	35578	-0.478085
A_09_P031321	TfIIEbeta	Transcription factor IIEbeta	FBgn0015829	FBtr0073234	NM_001169875	38527	-0.477626
A_09_P125740	CG9293	CG9293 gene product from transcript CG9293-RB	FBgn0032516	FBtr0080525	NM_135803	34752	-0.477341
A_09_P052811	CG7509	CG7509 gene product from transcript CG7509-RA	FBgn0035575	FBtr0073362	NM_139674	38579	-0.477259
A_09_P055991	CG13473	CG13473 gene product from transcript CG13473-RA	FBgn0036442	FBtr0075689	NM_140460	39603	-0.476414
A_09_P079841	CG5808	CG5808 gene product from transcript CG5808-RA	FBgn0027617	FBtr0084738	NM_143034	42957	-0.476267
A_09_P039616	CG9104	CG9104 gene product from transcript CG9104-RA	FBgn0030800	FBtr0074348	NM_132946	32677	-0.476026
A_09_P070861	AP-1sigma	CG5864 gene product from transcript CG5864-RA	FBgn0039132	FBtr0084496	NM_142941	42835	-0.475645
A_09_P077601	CG4061	CG4061 gene product from transcript CG4061-RA	FBgn0025630	FBtr0344156	0	31175	-0.475481
A_09_P070191	CG13850	CG13850 gene product from transcript CG13850-RA	FBgn0038961	FBtr0084231	NM_142781	42630	-0.475395
A_09_P151090	Ast-C	Allatostatin C	FBgn0032336	FBtr0080234	NM_078818	34537	-0.473258
A_09_P046126	mod(mdg4)	modifier of mdg4	FBgn0002781	FBtr0084062	NM_163891	49228	-0.4732
A_09_P011496	sv	shaven	FBgn0005561	FBtr0089327	NM_079894	43825	-0.473176
A_09_P112360	mRpL27	mitochondrial ribosomal protein L27	FBgn0053002	FBtr0077451	NM_175957	318825	-0.472591
A_09_P028246	CG2469	CG2469 gene product from transcript CG2469-RB	FBgn0035205	FBtr0072668	NM_176271	38149	-0.472528
A_09_P136155	CG3168	CG3168 gene product from transcript CG3168-RC	FBgn0029896	FBtr0340265	NM_167086	31612	-0.471835
A_09_P161315	0	0	Dm.34168	AF171800	0	0	-0.47172
A_09_P009746	tld	tolloid	FBgn0003719	FBtr0084691	NM_079763	42945	-0.471171
A_09_P071391	CG11790	CG11790 gene product from transcript CG11790-RB	FBgn0039265	FBtr0084761	NM_170192	42999	-0.471048
A_09_P202800	CG9331	CG9331 gene product from transcript CG9331-RF	FBgn0032889	FBtr0302942	NM_001201928	35347	-0.470887
A_09_P025441	TBCB	tubulin-binding cofactor B	FBgn0034451	FBtr0086502	NM_137581	37244	-0.470807
A_09_P201630	skap	skpA associated protein	FBgn0037643	FBtr0334328	NM_001202268	41067	-0.470575
A_09_P067011	CG3568	CG3568 gene product from transcript CG3568-RA	FBgn0029710	FBtr0070676	NM_131938	31383	-0.470209
A_09_P055876	CG13484	CG13484 gene product from transcript CG13484-RA	FBgn0036406	FBtr0075780	NM_140433	39560	-0.470123
A_09_P054016	GstO2	Glutathione S transferase O2	FBgn0035906	FBtr0076654	NM_168277	38974	-0.469771
A_09_P041721	eya	eyes absent	FBgn0000320	FBtr0079334	NM_078768	33916	-0.469653
A_09_P176965	alpha-Est9	alpha-Esterase-9	FBgn0015577	FBtr0302354	NM_169187	40897	-0.469512
A_09_P061616	CG1750	CG1750 gene product from transcript CG1750-RA	FBgn0039836	FBtr0085767	NM_143600	43699	-0.46892
A_09_P016206	ZAP3	CG32685 gene product from transcript CG32685-RC	FBgn0052685	FBtr0071489	NM_167218	31942	-0.468707
A_09_P038496	CG11158	CG11158 gene product from transcript CG11158-RA	FBgn0030511	FBtr0073812	NM_132684	32327	-0.468608
A_09_P150200	0	0	0	TC238195	0	0	-0.468366
A_09_P049961	0	0	Dm.21259	LD15354	0	0	-0.468018
A_09_P218015	0	0	Dm.16593	FBtr0344360	NM_001104407	0	-0.467347
A_09_P039931	CG6762	CG6762 gene product from transcript CG6762-RD	FBgn0030876	FBtr0074492	NM_133022	32768	-0.466936
A_09_P061206	CG7911	CG7911 gene product from transcript CG7911-RA	FBgn0039735	FBtr0085606	NM_143503	43559	-0.466552
A_09_P040586	Sec61gamma	CG14214 gene product from transcript CG14214-RA	FBgn0031049	FBtr0074745	NM_134493	32968	-0.466403
A_09_P020786	CG14274	CG14274 gene product from transcript CG14274-RA	FBgn0032023	FBtr0079604	NM_135368	34145	-0.466086
A_09_P217825	CG6171	CG6171 gene product from transcript CG6171-RB	FBgn0026737	FBtr0083113	NM_142198	41872	-0.46577
A_09_P064961	Taf10	TBP-associated factor 10	FBgn0028398	FBtr0077717	NM_058115	33469	-0.465584
A_09_P018991	sec5	CG8843 gene product from transcript CG8843-RA	FBgn0031537	FBtr0077519	NM_134936	33563	-0.465301
A_09_P122110	CG14962	CG14962 gene product from transcript CG14962-RB	FBgn0035407	FBtr0329990	NM_001274428	38381	-0.465269
A_09_P179095	CG5919	CG5919 gene product from transcript CG5919-RA	FBgn0038876	FBtr0300616	NM_001170202	42526	-0.465
A_09_P031721	l(2)k10201	lethal (2) k10201	FBgn0016970	FBtr0088505	NM_176116	48373	-0.46479
A_09_P191765	0	0	0	0	0	0	-0.464453
A_09_P126600	0	0	Dm.11264	JV225828	0	0	-0.464296
A_09_P174995	0	0	Dm.32647	CO340656	0	0	-0.464281
A_09_P079971	whd	withered	FBgn0261862	FBtr0088308	NM_001169641	36109	-0.464246
A_09_P002451	akirin	CG8580 gene product from transcript CG8580-RD	FBgn0082598	FBtr0076848	NM_139856	38821	-0.464158
A_09_P025786	CG11110	CG11110 gene product from transcript CG11110-RA	Dm.15796	JV226083	0	37337	-0.463764
A_09_P181935	X11Lbeta	CG32677 gene product from transcript CG32677-RB	FBgn0052677	FBtr0343042	NM_167239	31997	-0.463308
A_09_P142825	0	0	0	0	0	0	-0.462833
A_09_P064751	Chrac-14	CG13399 gene product from transcript CG13399-RA	FBgn0043002	FBtr0100268	NM_057298	3772329	-0.462818
A_09_P020286	CG4502	CG4502 gene product from transcript CG4502-RA	FBgn0031896	FBtr0079417	NM_135259	34002	-0.461974
A_09_P205945	chrb	charybde	FBgn0036165	FBtr0076093	NM_140213	39284	-0.461696
A_09_P212460	0	0	Dm.6167	GM09255	0	0	-0.46155
A_09_P073666	CG14696	CG14696 gene product from transcript CG14696-RA	FBgn0037853	FBtr0082332	NM_141778	41317	-0.460857
A_09_P030996	alpha-Est9	alpha-Esterase-9	FBgn0015577	FBtr0302354	NM_169187	40897	-0.459991
A_09_P069861	CG3337	CG3337 gene product from transcript CG3337-RA	FBgn0038871	FBtr0084107	NM_142700	42519	-0.459882
A_09_P012616	Bka	Bekka	FBgn0010520	FBtr0079874	NM_080128	46032	-0.459688
A_09_P074921	foxo	forkhead box, sub-group O	FBgn0038197	FBtr0082886	NM_206483	41709	-0.459685
A_09_P013441	0	0	0	TC240232	0	0	-0.459573
A_09_P134825	0	0	0	TC225803	0	0	-0.459392
A_09_P145930	Sxl	Sex lethal	FBgn0264270	FBtr0331254	NM_001031895	3772180	-0.459384
A_09_P145260	CG3793	CG3793 gene product from transcript CG3793-RB	FBgn0028507	FBtr0305560	NM_001259109	34928	-0.459296
A_09_P189720	0	0	0	0	0	0	-0.458534
A_09_P051861	fs(1)h	female sterile (1) homeotic	FBgn0004656	FBtr0301309	NM_001169228	31722	-0.458459
A_09_P024371	CG7845	CG7845 gene product from transcript CG7845-RB	FBgn0033059	FBtr0086023	NM_136356	35536	-0.458218
A_09_P034156	CG5535	CG5535 gene product from transcript CG5535-RC	FBgn0036764	FBtr0075159	NM_168753	39990	-0.458177
A_09_P151220	kune	kune-kune	FBgn0033032	FBtr0086037	NM_136335	35504	-0.458095
A_09_P202085	0	0	0	TC247338	0	0	-0.457078
A_09_P205095	CG4393	CG4393 gene product from transcript CG4393-RB	FBgn0039075	FBtr0339617	0	42764	-0.456938
A_09_P061561	CG15554	CG15554 gene product from transcript CG15554-RA	FBgn0039820	FBtr0085736	NM_143587	43680	-0.45669
A_09_P196040	SmF	Small ribonucleoprotein particle protein SmF	FBgn0000426	FBtr0088010	NM_078984	36314	-0.455928
A_09_P008121	CG8386	CG8386 gene product from transcript CG8386-RA	FBgn0034061	FBtr0087264	NM_137230	36762	-0.455604
A_09_P068131	CG17982	CG17982 gene product from transcript CG17982-RA	FBgn0030006	FBtr0071191	NM_132219	31739	-0.455482
A_09_P074586	CG8031	CG8031 gene product from transcript CG8031-RA	FBgn0038110	FBtr0082719	NM_141995	41601	-0.455222
A_09_P103295	CG6509	CG6509 gene product from transcript CG6509-RA	FBgn0032363	FBtr0336630	NM_001273455	34573	-0.45499
A_09_P061346	mRpS18C	mitochondrial ribosomal protein S18C	FBgn0039765	FBtr0085625	NM_079854	43609	-0.454964
A_09_P038346	CG15745	CG15745 gene product from transcript CG15745-RB	Dm.154	NM_167357	NM_167357	32283	-0.45484
A_09_P065866	l(2)35Cc	lethal (2) 35Cc	FBgn0259982	FBtr0080708	NM_001273535	34893	-0.454155
A_09_P165140	0	0	Dm.35292	BI563928	0	0	-0.453806
A_09_P024651	CG12836	CG12836 gene product from transcript CG12836-RA	FBgn0033140	FBtr0089037	NM_136413	35630	-0.453705
A_09_P130920	CG2924	CG2924 gene product from transcript CG2924-RA	FBgn0023528	FBtr0070413	NM_166935	31214	-0.453575
A_09_P030436	Hydr2	alpha/beta hydrolase2	FBgn0014906	FBtr0077576	NM_001258923	33532	-0.453448
A_09_P036411	rev7	CG2948 gene product from transcript CG2948-RA	FBgn0037345	FBtr0078699	NM_141298	40677	-0.453364
A_09_P125070	Mkrn1	Makorin 1	FBgn0029152	FBtr0305331	NM_001259938	44131	-0.453305
A_09_P029851	Awh	Arrowhead	FBgn0013751	FBtr0073156	NM_001274450	38451	-0.453276
A_09_P067626	CG42340	CG42340 gene product from transcript CG42340-RD	FBgn0259242	FBtr0332386	NM_001272346	7354472	-0.452637
A_09_P032451	ade5	CG3989 gene product from transcript CG3989-RB	FBgn0020513	FBtr0073705	NM_132598	32228	-0.452628
A_09_P218750	mRpL20	mitochondrial ribosomal protein L20	FBgn0036335	FBtr0075897	NM_079327	39477	-0.452506
A_09_P185875	0	0	0	TC240826	0	0	-0.452021
A_09_P207420	Tsp26A	Tetraspanin 26A	FBgn0031760	FBtr0113024	NM_001103623	33838	-0.451741
A_09_P013421	rost	rolling stone	FBgn0011705	FBtr0079782	NM_001273345	34222	-0.451674
A_09_P192375	0	0	0	TC242193	0	0	-0.451506
A_09_P020371	CG5973	CG5973 gene product from transcript CG5973-RE	FBgn0031914	FBtr0079446	NM_001169430	34023	-0.451408
A_09_P168725	0	0	0	TC243435	0	0	-0.449975
A_09_P023296	Tango6	Transport and Golgi organization 6	FBgn0032728	FBtr0081133	NM_136078	35155	-0.449731
A_09_P161785	Tm1	Tropomyosin 1	FBgn0003721	FBtr0089964	NM_169635	41852	-0.449623
A_09_P034451	CG6836	CG6836 gene product from transcript CG6836-RA	FBgn0036834	FBtr0075023	NM_140822	40070	-0.449257
A_09_P063616	CG12355	CG12355 gene product from transcript CG12355-RD	FBgn0040805	FBtr0113333	NM_001274946	2768954	-0.449146
A_09_P006401	CG9062	CG9062 gene product from transcript CG9062-RC	FBgn0033607	FBtr0088181	NM_165814	36199	-0.448904
A_09_P161790	0	0	0	0	0	0	-0.448708
A_09_P150255	Lmpt	Limpet	FBgn0261565	FBtr0302785	NM_001202193	39889	-0.448307
A_09_P025781	CG13436	CG13436 gene product from transcript CG13436-RA	FBgn0034532	FBtr0086229	NM_137654	37334	-0.447953
A_09_P070071	CG13408	CG13408 gene product from transcript CG13408-RA	FBgn0038929	FBtr0084179	NM_142750	42597	-0.44776
A_09_P161325	snoRNA:Psi28S-291	ncRNA	Dm.34176	NR_002496	NR_002496	3772053	-0.447038
A_09_P041193	Adh	Alcohol dehydrogenase	FBgn0000055	FBtr0100594	NM_001032096	3771877	-0.447007
A_09_P069116	CG5835	CG5835 gene product from transcript CG5835-RA	FBgn0038682	FBtr0083751	NM_142528	42296	-0.446729
A_09_P221090	0	0	0	TC243432	0	0	-0.446704
A_09_P101030	CG9760	CG9760 gene product from transcript CG9760-RC	FBgn0036259	FBtr0273438	NM_001274817	39388	-0.446557
A_09_P031196	NetA	Netrin-A	FBgn0015773	FBtr0073942	NM_001258738	32398	-0.446452
A_09_P015581	CG32448	CG32448 gene product from transcript CG32448-RC	FBgn0052448	FBtr0303248	NM_001202228	318032	-0.445813
A_09_P101425	snoRNA:Psi28S-2566	ncRNA	Dm.34179	CO189689	0	3771936	-0.445767
A_09_P001311	0	0	0	TC243457	0	0	-0.445509
A_09_P065026	Lk	Leucokinin	FBgn0028418	FBtr0075722	NM_080154	47746	-0.445427
A_09_P074846	Adgf-C	Adenosine deaminase-related growth factor C	FBgn0038173	FBtr0082821	NM_142051	41680	-0.444859
A_09_P205756	Ef1alpha48D	Elongation factor 1alpha48D	FBgn0000556	FBtr0088035	NM_058027	36271	-0.444635
A_09_P023151	CG15160	CG15160 gene product from transcript CG15160-RA	FBgn0032688	FBtr0081070	NM_136042	35109	-0.444128
A_09_P029361	DNApol-alpha50	DNA polymerase alpha 50kD	FBgn0011762	FBtr0076603	NM_079248	38942	-0.44411
A_09_P125215	alien	CG9556 gene product from transcript CG9556-RD	FBgn0013746	FBtr0079780	NM_164843	34225	-0.443892
A_09_P035996	vps24	Charged multivesicular body protein 3	FBgn0037231	FBtr0078958	NM_141194	40542	-0.443598
A_09_P038516	CG11151	CG11151 gene product from transcript CG11151-RA	FBgn0030519	FBtr0073819	NM_132689	32335	-0.44359
A_09_P039396	CG9992	CG9992 gene product from transcript CG9992-RB	FBgn0030744	FBtr0074308	NM_132893	32605	-0.443229
A_09_P036581	dgrn	degringolade	FBgn0037384	FBtr0078638	NM_141339	40725	-0.442704
A_09_P102100	0	0	0	0	0	0	-0.442575
A_09_P042656	h	hairy	FBgn0001168	FBtr0100153	NM_001014577	38995	-0.442522
A_09_P036576	CG2023	CG2023 gene product from transcript CG2023-RA	FBgn0037383	FBtr0078666	NM_141338	40724	-0.441931
A_09_P003946	0	0	Dm.6619	FBtr0344172	NM_167358	0	-0.44174
A_09_P018311	CG14352	CG14352 gene product from transcript CG14352-RA	FBgn0031351	FBtr0077876	NM_134765	33341	-0.44163
A_09_P213095	nAcRalpha-80B	nicotinic Acetylcholine Receptor alpha 80B	Dm.33423	FBtr0300118	NM_001104199	40521	-0.441275
A_09_P069886	CG5919	CG5919 gene product from transcript CG5919-RA	FBgn0038876	FBtr0084055	NM_142705	42526	-0.440805
A_09_P198655	Pglym78	Phosphoglyceromutase	FBgn0014869	FBtr0085384	NM_079822	43447	-0.440708
A_09_P225905	0	0	0	0	0	0	-0.440546
A_09_P123325	CG32407	CG32407 gene product from transcript CG32407-RA	FBgn0052407	FBtr0077032	NM_168147	38667	-0.440156
A_09_P019426	CG8891	CG8891 gene product from transcript CG8891-RA	FBgn0031663	FBtr0079048	NM_135046	33718	-0.440132
A_09_P124765	tra2	transformer 2	FBgn0003742	FBtr0089619	NM_057417	36619	-0.439836
A_09_P044806	snf	sans fille	FBgn0003449	FBtr0070748	NM_078490	31442	-0.439584
A_09_P221685	Elongin-B	Elongin B	FBgn0023212	FBtr0083947	NM_079692	42435	-0.439578
A_09_P062801	CG14418	CG14418 gene product from transcript CG14418-RB	FBgn0040354	FBtr0070565	NM_130677	31275	-0.439476
A_09_P025961	CG10527	CG10527 gene product from transcript CG10527-RA	FBgn0034583	FBtr0071541	NM_137700	37393	-0.439341
A_09_P212760	eIF-5A	CG3186 gene product from transcript CG3186-RA	FBgn0034967	FBtr0072173	NM_138034	37846	-0.439022
A_09_P078751	Ent2	Equilibrative nucleoside transporter 2	FBgn0263916	FBtr0079290	NM_135205	33921	-0.43879
A_09_P023556	CG10268	CG10268 gene product from transcript CG10268-RA	FBgn0032811	FBtr0081266	NM_136148	35255	-0.438276
A_09_P062966	CG14050	CG14050 gene product from transcript CG14050-RB	FBgn0040392	FBtr0070407	NM_001258558	31218	-0.438225
A_09_P008171	Dg	Dystroglycan	FBgn0034072	FBtr0087258	NM_176184	36773	-0.438191
A_09_P064886	Inx3	Innexin 3	FBgn0265274	FBtr0085350	NM_079991	44266	-0.438052
A_09_P062746	CG3713	CG3713 gene product from transcript CG3713-RA	FBgn0040343	FBtr0070195	NM_144244	50365	-0.437666
A_09_P186100	CG42613	CG42613 gene product from transcript CG42613-RE	FBgn0261262	FBtr0304686	NM_001260257	42269	-0.437552
A_09_P035541	0	0	0	TC230414	0	0	-0.435672
A_09_P104140	CG3638	CG3638 gene product from transcript CG3638-RJ	FBgn0261444	FBtr0330207	NM_001272195	31071	-0.43537
A_09_P064986	Drep-4	DNA fragmentation factor-related protein 4	FBgn0028406	FBtr0080478	NM_135787	34734	-0.435136
A_09_P062106	CG17691	CG17691 gene product from transcript CG17691-RC	FBgn0039993	FBtr0302410	NM_001110546	3355069	-0.434877
A_09_P059981	CG31495	CG31495 gene product from transcript CG31495-RA	FBgn0051495	FBtr0082882	NM_169559	261626	-0.434717
A_09_P161540	CG12728	CG12728 gene product from transcript CG12728-RA	FBgn0029825	FBtr0343052	0	31526	-0.43457
A_09_P024266	kune	kune-kune	FBgn0033032	FBtr0086037	NM_136335	35504	-0.434499
A_09_P184675	0	0	0	TC240573	0	0	-0.434139
A_09_P034851	CG14183	CG14183 gene product from transcript CG14183-RA	FBgn0036931	FBtr0074907	NM_140915	40192	-0.434129
A_09_P056556	PGRP-SC1a	CG14746 gene product from transcript CG14746-RA	FBgn0043576	FBtr0088707	NM_136563	35859	-0.434019
A_09_P055841	CG17361	CG17361 gene product from transcript CG17361-RA	FBgn0036395	FBtr0075767	NM_140421	39548	-0.433439
A_09_P187415	CG7530	CG7530 gene product from transcript CG7530-RB	FBgn0038256	FBtr0083019	NM_142130	41784	-0.433331
A_09_P198340	CG17778	CG17778 gene product from transcript CG17778-RA	FBgn0023534	FBtr0340145	NM_130490	30996	-0.433156
A_09_P074741	CCHa2	CCHamide-2	FBgn0038147	FBtr0082762	NM_001202288	41648	-0.433153
A_09_P039576	CG4789	CG4789 gene product from transcript CG4789-RA	FBgn0030792	FBtr0074333	NM_132938	32668	-0.433136
A_09_P028136	CG13890	CG13890 gene product from transcript CG13890-RA	FBgn0035169	FBtr0072587	NM_138221	38100	-0.432856
A_09_P217910	CG7706	CG7706 gene product from transcript CG7706-RA	FBgn0038640	FBtr0083667	NM_142485	42244	-0.432728
A_09_P010151	cdc2c	CG10498 gene product from transcript CG10498-RC	FBgn0004107	FBtr0083922	NM_169916	42453	-0.432171
A_09_P141300	CG6044	CG6044 gene product from transcript CG6044-RA	FBgn0034725	FBtr0071823	NM_206201	37558	-0.43191
A_09_P219410	CG32350	CG32350 gene product from transcript CG32350-RA	FBgn0052350	FBtr0070046	NM_168987	317987	-0.431873
A_09_P078616	Hus1-like	CG2525 gene product from transcript CG2525-RA	FBgn0026417	FBtr0078876	NM_001275338	40598	-0.431815
A_09_P146280	CG2924	CG2924 gene product from transcript CG2924-RA	FBgn0023528	FBtr0300793	NM_166935	31214	-0.431687
A_09_P198055	Arpc2	Actin-related protein 2/3 complex, subunit 2	FBgn0032859	FBtr0081358	NM_136189	35311	-0.431612
A_09_P059381	CG31229	CG31229 gene product from transcript CG31229-RA	FBgn0051229	FBtr0083663	NM_169828	318636	-0.431605
A_09_P041431	ben	bendless	FBgn0000173	FBtr0073855	NM_001258734	32358	-0.431321
A_09_P091345	eIF2B-gamma	CG8190 gene product from transcript CG8190-RA	FBgn0034029	FBtr0087336	NM_137202	36722	-0.431027
A_09_P000946	CG33993	CG33993 gene product from transcript CG33993-RA	FBgn0053993	FBtr0100046	NM_001169881	3885637	-0.430631
A_09_P016731	CG33054	CG33054 gene product from transcript CG33054-RA	FBgn0053054	FBtr0078316	NM_176375	40340	-0.430486
A_09_P194960	CG3887	CG3887 gene product from transcript CG3887-RC	FBgn0031670	FBtr0332412	NM_001273141	33725	-0.429856
A_09_P079026	CG4302	CG4302 gene product from transcript CG4302-RA	FBgn0027073	FBtr0071625	NM_137719	37420	-0.429739
A_09_P033126	vimar	visceral mesodermal armadillo-repeats	FBgn0022960	FBtr0086182	NM_206045	35609	-0.429195
A_09_P104995	capa	capability	FBgn0039722	FBtr0085514	NM_079828	43541	-0.428453
A_09_P160050	CG32350	CG32350 gene product from transcript CG32350-RA	FBgn0052350	FBtr0070046	NM_168987	317987	-0.428183
A_09_P071971	CG5447	CG5447 gene product from transcript CG5447-RA	FBgn0039427	FBtr0085012	NM_001276057	43192	-0.428069
A_09_P138350	Pdk	Pyruvate dehydrogenase kinase	FBgn0017558	FBtr0088508	NM_057867	35970	-0.427358
A_09_P148200	Taf10	TBP-associated factor 10	FBgn0028398	FBtr0077717	NM_058115	33469	-0.427319
A_09_P005931	CG1407	CG1407 gene product from transcript CG1407-RB	FBgn0033474	FBtr0088435	NM_001273914	36043	-0.426666
A_09_P036021	CG1103	CG1103 gene product from transcript CG1103-RA	FBgn0037235	FBtr0078909	NM_141199	40547	-0.426618
A_09_P023831	Pomp	CG9324 gene product from transcript CG9324-RA	FBgn0032884	FBtr0081414	NM_136213	35342	-0.426403
A_09_P162820	nrv3	nervana 3	FBgn0032946	FBtr0333355	NM_001273746	35408	-0.426197
A_09_P020756	CG7810	CG7810 gene product from transcript CG7810-RA	FBgn0032017	FBtr0079612	NM_135362	34139	-0.425996
A_09_P218330	0	0	Dm.403	JV210305	0	0	-0.425664
A_09_P017036	Ranbp16	CG33180 gene product from transcript CG33180-RE	FBgn0053180	FBtr0074162	NM_001201667	118436	-0.425541
A_09_P004066	Shroom	CG34379 gene product from transcript CG34379-RD	FBgn0085408	FBtr0112614	NM_001103837	36592	-0.425438
A_09_P058646	CG30491	CG30491 gene product from transcript CG30491-RA	FBgn0050491	FBtr0088919	NM_136462	35704	-0.424829
A_09_P205150	0	0	0	TC241428	0	0	-0.42444
A_09_P037606	Lint-1	l(3)mbt interacting protein 1	FBgn0030274	FBtr0073440	NM_001272512	32055	-0.424398
A_09_P186930	0	0	0	TC244849	0	0	-0.424314
A_09_P144230	CG42336	CG42336 gene product from transcript CG42336-RB	FBgn0259238	FBtr0303157	NM_001201978	36205	-0.423234
A_09_P039221	CG15914	CG15914 gene product from transcript CG15914-RA	FBgn0030700	FBtr0074105	NM_132856	32542	-0.423198
A_09_P173565	CG15881	CG15881 gene product from transcript CG15881-RB	FBgn0036909	FBtr0074879	NM_140893	40159	-0.422932
A_09_P135855	scramb1	scramblase 1	FBgn0052056	FBtr0076301	NM_140132	326186	-0.42157
A_09_P217655	FoxP	Forkhead box P	FBgn0262477	FBtr0304869	NM_001260082	41182	-0.421327
A_09_P055681	CG10222	CG10222 gene product from transcript CG10222-RA	FBgn0036356	FBtr0075861	NM_140384	39504	-0.421221
A_09_P188735	0	0	0	0	0	0	-0.421177
A_09_P186460	CG10979	CG10979 gene product from transcript CG10979-RB	FBgn0037379	FBtr0078631	NM_141334	40720	-0.421087
A_09_P012411	Ror	CG4926 gene product from transcript CG4926-RA	FBgn0010407	FBtr0079978	NM_057614	34367	-0.420815
A_09_P212710	CG7224	CG7224 gene product from transcript CG7224-RB	Dm.6977	BG632328	0	34089	-0.420518
A_09_P184360	twin	CG31137 gene product from transcript CG31137-RE	FBgn0011725	FBtr0084567	NM_170131	42880	-0.420329
A_09_P221730	orb2	CG43782 gene product from transcript CG43782-RH	FBgn0264307	FBtr0331514	NM_001274679	39018	-0.42007
A_09_P067461	CG6041	CG6041 gene product from transcript CG6041-RA	FBgn0029826	FBtr0070861	NM_132053	31527	-0.419993
A_09_P021901	Ast-C	Allatostatin C	FBgn0032336	FBtr0080234	NM_078818	34537	-0.419212
A_09_P222790	CG13220	CG13220 gene product from transcript CG13220-RB	FBgn0033608	FBtr0332421	NM_001273958	36200	-0.418916
A_09_P212512	0	0	Dm.6261	GH05702	0	0	-0.41877
A_09_P006296	CG13231	CG13231 gene product from transcript CG13231-RA	FBgn0033580	FBtr0088203	NM_136794	36169	-0.418747
A_09_P016846	CG33111	CG33111 gene product from transcript CG33111-RC	FBgn0053111	FBtr0084529	NM_176548	50068	-0.41846
A_09_P223590	0	0	0	TC243445	0	0	-0.417224
A_09_P078306	myo	myoglianin	FBgn0026199	FBtr0089094	NM_166787	43811	-0.41688
A_09_P209965	0	0	0	GH25133	0	0	-0.416713
A_09_P023731	Arpc2	Actin-related protein 2/3 complex, subunit 2	FBgn0032859	FBtr0081358	NM_136189	35311	-0.4165
A_09_P017206	CG33228	CG33228 gene product from transcript CG33228-RB	FBgn0261373	FBtr0343490	NM_206218	2768732	-0.416445
A_09_P114375	CG12355	CG12355 gene product from transcript CG12355-RD	FBgn0040805	FBtr0334086	NM_001274946	2768954	-0.415893
A_09_P111585	CG3337	CG3337 gene product from transcript CG3337-RA	FBgn0038871	FBtr0084107	NM_142700	42519	-0.415703
A_09_P021411	CG5676	CG5676 gene product from transcript CG5676-RA	FBgn0032200	FBtr0080086	NM_135518	34368	-0.415699
A_09_P032726	scu	scully	FBgn0021765	FBtr0074511	NM_078672	32789	-0.415474
A_09_P206740	Dyrk3	CG40478 gene product from transcript CG40478-RE	FBgn0027101	FBtr0100402	NM_001038721	3885567	-0.415418
A_09_P052636	CG1319	CG1319 gene product from transcript CG1319-RB	FBgn0035529	FBtr0300775	NM_139632	38530	-0.415216
A_09_P185010	0	0	0	TC246118	0	0	-0.415138
A_09_P043991	pbl	pebble	FBgn0003041	FBtr0076772	NM_079241	38879	-0.414989
A_09_P016791	CG33095	CG33095 gene product from transcript CG33095-RB	FBgn0053095	FBtr0100204	NM_001032039	43012	-0.414317
A_09_P206065	0	0	0	TC243642	0	0	-0.414139
A_09_P013806	CG31812	CG31812 gene product from transcript CG31812-RB	FBgn0051812	FBtr0290062	NM_165179	318956	-0.413819
A_09_P075636	CG3303	CG3303 gene product from transcript CG3303-RA	FBgn0038381	FBtr0083200	NM_142251	41931	-0.413751
A_09_P216280	GstT2	Glutathione S transferase T2	FBgn0050005	FBtr0088464	NM_165690	246386	-0.413719
A_09_P130765	cmpy	crimpy	FBgn0037015	FBtr0113182	NM_001104181	40288	-0.413426
A_09_P185965	0	0	0	TC244797	0	0	-0.413355
A_09_P064676	CG18764	CG18764 gene product from transcript CG18764-RA	FBgn0042205	FBtr0082417	NM_144455	59239	-0.413321
A_09_P024456	CG15908	CG15908 gene product from transcript CG15908-RA	FBgn0033085	FBtr0086114	NM_136376	35567	-0.413158
A_09_P196160	0	0	0	0	0	0	-0.412642
A_09_P055131	CG11597	CG11597 gene product from transcript CG11597-RC	FBgn0036212	FBtr0110780	NM_001169952	39337	-0.412021
A_09_P216940	CG9662	CG9662 gene product from transcript CG9662-RB	FBgn0031529	FBtr0077594	NM_134928	33554	-0.411877
A_09_P054126	Tsp66E	Tetraspanin 66E	FBgn0035936	FBtr0076508	NM_168299	39017	-0.41152
A_09_P050296	0	0	Dm.12134	LD38749	0	0	-0.411391
A_09_P061936	CG11155	CG11155 gene product from transcript CG11155-RD	FBgn0039927	FBtr0089194	NM_166824	43822	-0.411099
A_09_P019081	CG2816	CG2816 gene product from transcript CG2816-RB	FBgn0031564	FBtr0300299	NM_134959	33595	-0.411055
A_09_P012381	LamC	Lamin C	FBgn0010397	FBtr0087512	NM_001274045	36615	-0.410248
A_09_P071406	PQBP1	Poly-glutamine tract binding protein 1	FBgn0039270	FBtr0084765	NM_143074	43004	-0.41011
A_09_P069106	CG5835	CG5835 gene product from transcript CG5835-RA	FBgn0038682	FBtr0083751	NM_142528	42296	-0.409623
A_09_P148120	CG6707	CG6707 gene product from transcript CG6707-RA	FBgn0036058	FBtr0076357	NM_168388	39168	-0.409315
A_09_P009251	Cyp12b2	CG15077 gene product from transcript CG15077-RA	FBgn0034387	FBtr0086609	NM_137526	37163	-0.409108
A_09_P181340	0	0	0	TC238328	0	0	-0.408999
A_09_P048331	AlstR	Allatostatin Receptor	Dm.1859	FBtr0070575	NM_079961	44126	-0.408794
A_09_P009111	CG5174	CG5174 gene product from transcript CG5174-RM	FBgn0034345	FBtr0086690	NM_001169723	37117	-0.408499
A_09_P070986	CG5515	CG5515 gene product from transcript CG5515-RC	FBgn0039163	FBtr0084574	NM_142970	42875	-0.408183
A_09_P078711	CG5704	CG5704 gene product from transcript CG5704-RA	FBgn0026570	FBtr0072915	NM_143811	48613	-0.407609
A_09_P137330	Cyp18a1	Cytochrome P450-18a1	FBgn0010383	FBtr0074610	NM_078679	32858	-0.407189
A_09_P215890	0	0	0	TC240537	0	0	-0.406806
A_09_P020926	PrBP	Prenyl-binding protein	FBgn0032059	FBtr0079750	NM_135402	34196	-0.406689
A_09_P077291	Bem46	CG18642 gene product from transcript CG18642-RA	Dm.20302	AF069781	0	44441	-0.406376
A_09_P129710	CG31251	CG31251 gene product from transcript CG31251-RA	FBgn0051251	FBtr0083484	NM_169772	318645	-0.406331
A_09_P030991	alpha-Est8	alpha-Esterase-8	FBgn0015576	FBtr0081553	NM_079535	40899	-0.406239
A_09_P135375	Lac	Lachesin	FBgn0010238	FBtr0087933	NM_078989	36363	-0.406023
A_09_P075181	CG3631	CG3631 gene product from transcript CG3631-RD	FBgn0038268	FBtr0082997	NM_206490	41797	-0.405733
A_09_P185095	beat-Va	CG10134 gene product from transcript CG10134-RC	FBgn0038087	FBtr0082688	NM_141976	41578	-0.405568
A_09_P014486	CG32073	CG32073 gene product from transcript CG32073-RA	FBgn0052073	FBtr0076230	NM_168442	326191	-0.405471
A_09_P199185	0	0	0	NP1343739	0	0	-0.405393
A_09_P091145	0	0	Dm.3957	IP15808	0	0	-0.405202
A_09_P008206	CG8435	CG8435 gene product from transcript CG8435-RA	FBgn0034084	FBtr0087249	NM_137248	36789	-0.404838
A_09_P032396	E23	Early gene at 23	FBgn0020445	FBtr0089979	NM_205900	43895	-0.404572
A_09_P163315	CG5515	CG5515 gene product from transcript CG5515-RC	FBgn0039163	FBtr0084575	NM_176554	42875	-0.404334
A_09_P056386	fwe	flower	FBgn0261722	FBtr0075542	NM_140547	39720	-0.404321
A_09_P047226	PMCA	plasma membrane calcium ATPase	FBgn0259214	FBtr0300559	NM_001014687	43787	-0.40403
A_09_P126515	PGRP-LD	Peptidoglycan recognition protein LD	FBgn0260458	FBtr0091709	NM_001031942	3771920	-0.402737
A_09_P052461	mod(mdg4)	modifier of mdg4	FBgn0002781	FBtr0084079	NM_176521	49228	-0.402353
A_09_P070281	CG5315	CG5315 gene product from transcript CG5315-RA	FBgn0038984	FBtr0084282	NM_001260310	42656	-0.401919
A_09_P194330	0	0	0	TC251409	0	0	-0.401686
A_09_P075606	0	0	0	TC244682	0	0	-0.401589
A_09_P221855	CG10068	CG10068 gene product from transcript CG10068-RA	FBgn0037473	FBtr0081611	NM_141438	40852	-0.401259
A_09_P136815	Hph	HIF prolyl hydroxylase	FBgn0264785	FBtr0334274	NM_169037	40633	-0.401239
A_09_P022971	CG5131	CG5131 gene product from transcript CG5131-RA	FBgn0032644	FBtr0080984	NM_136001	35057	-0.401086
A_09_P008286	CG15704	CG15704 gene product from transcript CG15704-RA	FBgn0034103	FBtr0087136	NM_137264	36814	-0.400899
A_09_P050501	CG16833	CG16833 gene product from transcript CG16833-RG	FBgn0026147	FBtr0300403	NM_164954	47729	-0.400851
A_09_P038476	CG11164	CG11164 gene product from transcript CG11164-RA	FBgn0030507	FBtr0073809	NM_132680	32323	-0.400073
A_09_P134115	Sbp2	SECIS-binding protein 2	FBgn0087039	FBtr0076707	NM_139947	38934	-0.399963
A_09_P015476	CG32407	CG32407 gene product from transcript CG32407-RA	FBgn0052407	FBtr0077032	NM_168147	38667	-0.399927
A_09_P029831	alien	CG9556 gene product from transcript CG9556-RD	FBgn0013746	FBtr0079780	NM_164843	34225	-0.39948
A_09_P185750	CG3214	CG3214 gene product from transcript CG3214-RB	FBgn0031436	FBtr0335174	NM_001273015	33443	-0.39914
A_09_P034836	Tom20	Translocase of outer membrane 20	FBgn0036928	FBtr0074903	NM_140912	40189	-0.398207
A_09_P027136	usnp	ubisnap	FBgn0034913	FBtr0072236	NM_079107	37774	-0.398151
A_09_P090375	CG42240	CG42240 gene product from transcript CG42240-RB	FBgn0250869	FBtr0290308	NM_001144692	7354471	-0.398021
A_09_P001256	CG40042	CG40042 gene product from transcript CG40042-RA	FBgn0058042	FBtr0113781	NM_001015387	3355096	-0.397923
A_09_P019401	CG3756	CG3756 gene product from transcript CG3756-RA	FBgn0031657	FBtr0078994	NM_135041	33712	-0.397838
A_09_P055416	CG10681	CG10681 gene product from transcript CG10681-RB	FBgn0036291	FBtr0075957	NM_001274837	39425	-0.397277
A_09_P131200	exd	extradenticle	FBgn0000611	FBtr0074135	NM_167479	32567	-0.396281
A_09_P106265	NetA	Netrin-A	FBgn0015773	FBtr0308337	NM_001258738	32398	-0.395577
A_09_P202595	0	0	0	TC247328	0	0	-0.394988
A_09_P066591	Tsp42Ee	Tetraspanin 42Ee	FBgn0029506	FBtr0086180	NM_078907	35614	-0.394596
A_09_P034526	mRpL21	mitochondrial ribosomal protein L21	FBgn0036853	FBtr0075022	NM_140838	40091	-0.394278
A_09_P075366	CG14864	CG14864 gene product from transcript CG14864-RB	FBgn0038311	FBtr0083128	NM_142182	41846	-0.394015
A_09_P189265	krz	kurtz	FBgn0040206	FBtr0085877	NM_080249	53554	-0.394009
A_09_P019496	Cyp28d2	CG6081 gene product from transcript CG6081-RA	FBgn0031688	FBtr0079061	NM_135067	33748	-0.393933
A_09_P020191	Gas41	CG9207 gene product from transcript CG9207-RA	FBgn0031873	FBtr0079364	NM_135242	33973	-0.393898
A_09_P018606	CG3214	CG3214 gene product from transcript CG3214-RB	FBgn0031436	FBtr0077745	NM_001144298	33443	-0.393498
A_09_P061951	CG11076	CG11076 gene product from transcript CG11076-RC	FBgn0039929	FBtr0089221	NM_166807	43830	-0.393428
A_09_P165630	mrj	CG8448 gene product from transcript CG8448-RD	FBgn0034091	FBtr0087195	NM_166154	36797	-0.393058
A_09_P023181	MESR3	Misexpression suppressor of ras 3	FBgn0032694	FBtr0081073	NM_001273612	35116	-0.392966
A_09_P067881	Atg5	Autophagy-specific gene 5	FBgn0029943	FBtr0071065	NM_132162	31666	-0.392892
A_09_P070521	CG6726	CG6726 gene product from transcript CG6726-RB	FBgn0039049	FBtr0084349	NM_142863	42728	-0.392298
A_09_P050891	SKIP	Shal K[+] channel interacting protein	FBgn0051163	FBtr0336712	NM_001275899	42601	-0.392102
A_09_P144445	Gpdh	Glycerol 3 phosphate dehydrogenase	FBgn0001128	FBtr0079146	NM_057217	33824	-0.39198
A_09_P005521	0	0	0	TC256082	0	0	-0.391959
A_09_P031171	Mpk2	CG5475 gene product from transcript CG5475-RB	FBgn0015765	FBtr0084581	NM_170126	42866	-0.391623
A_09_P036541	CG2051	CG2051 gene product from transcript CG2051-RB	FBgn0037376	FBtr0078669	NM_141330	40716	-0.391241
A_09_P071436	Mocs2	Molybdopterin synthase 2	FBgn0039280	FBtr0084782	NM_001170249	43017	-0.390854
A_09_P018446	CG10874	CG10874 gene product from transcript CG10874-RB	FBgn0031395	FBtr0077848	NM_001272982	33394	-0.390801
A_09_P008071	CG8297	CG8297 gene product from transcript CG8297-RA	FBgn0034050	FBtr0087290	NM_137221	36749	-0.39049
A_09_P223190	4EHP	eIF4E-Homologous Protein	FBgn0053100	FBtr0303159	0	326255	-0.390408
A_09_P059361	0	0	Dm.21119	LD44220	0	0	-0.390377
A_09_P210015	0	0	0	TC249586	0	0	-0.390353
A_09_P174255	0	0	Dm.32371	CO193041	0	0	-0.390009
A_09_P121380	Trax	Translin associated factor X	FBgn0038327	FBtr0083092	NM_142197	41871	-0.389638
A_09_P023721	CG10947	CG10947 gene product from transcript CG10947-RD	FBgn0032857	FBtr0081369	NM_165329	35309	-0.389542
A_09_P187915	0	0	0	0	0	0	-0.389124
A_09_P057311	GstT2	Glutathione S transferase T2	FBgn0050005	FBtr0088464	NM_165690	246386	-0.388668
A_09_P030501	CkIIalpha-i1	CKII-alpha subunit interactor-1	FBgn0015025	FBtr0075504	NM_079372	39721	-0.388543
A_09_P014411	scramb1	scramblase 1	FBgn0052056	FBtr0076301	NM_140132	326186	-0.388179
A_09_P008776	CG14483	CG14483 gene product from transcript CG14483-RB	FBgn0034248	FBtr0086902	NM_137391	36995	-0.388054
A_09_P048701	poly	CG9829 gene product from transcript CG9829-RB	FBgn0086371	FBtr0082772	NM_079619	41641	-0.388049
A_09_P019946	CG9505	CG9505 gene product from transcript CG9505-RA	Dm.12413	NM_135175	NM_135175	33889	-0.387581
A_09_P172385	0	0	Dm.31627	AW942332	0	0	-0.387404
A_09_P153500	eas	easily shocked	FBgn0000536	FBtr0308617	NM_001258777	32585	-0.387285
A_09_P010176	boca	CG30498 gene product from transcript CG30498-RA	FBgn0004132	FBtr0088953	NM_165541	48986	-0.38709
A_09_P054186	Galk	Galactokinase	FBgn0263199	FBtr0076554	NM_140019	39031	-0.38695
A_09_P175565	0	0	0	0	0	0	-0.386891
A_09_P072791	CG8379	CG8379 gene product from transcript CG8379-RB	FBgn0037638	FBtr0081922	NM_206463	41060	-0.386718
A_09_P075431	Trax	Translin associated factor X	FBgn0038327	FBtr0083092	NM_142197	41871	-0.385307
A_09_P007991	CG8180	CG8180 gene product from transcript CG8180-RA	FBgn0034021	FBtr0087359	NM_137195	36713	-0.384843
A_09_P042521	Gapdh1	Glyceraldehyde 3 phosphate dehydrogenase 1	FBgn0001091	FBtr0088903	NM_080369	35728	-0.384521
A_09_P091325	0	0	Dm.6755	AF220950	0	0	-0.384492
A_09_P009671	Sxl	Sex lethal	FBgn0264270	FBtr0336727	NM_001272376	3772180	-0.384348
A_09_P119910	Hydr2	alpha/beta hydrolase2	FBgn0014906	FBtr0308315	NM_001258923	33532	-0.383724
A_09_P062531	Ugt36Bc	CG17932 gene product from transcript CG17932-RB	FBgn0040260	FBtr0080912	NM_165193	53511	-0.383572
A_09_P188655	CG13876	CG13876 gene product from transcript CG13876-RA	FBgn0035109	FBtr0072484	NM_138165	38031	-0.383318
A_09_P014961	CG32221	CG32221 gene product from transcript CG32221-RB	FBgn0052221	FBtr0301008	NM_168820	317924	-0.381988
A_09_P022861	CG31743	CG31743 gene product from transcript CG31743-RA	FBgn0032618	FBtr0080947	NM_001103699	326156	-0.380885
A_09_P003916	CG34355	CG34355 gene product from transcript CG34355-RE	FBgn0085384	FBtr0306735	NM_001260340	42820	-0.380867
A_09_P013816	CG31814	CG31814 gene product from transcript CG31814-RA	FBgn0051814	FBtr0080580	NM_165049	318958	-0.380366
A_09_P220905	scro	scarecrow	FBgn0028993	FBtr0113750	NM_001110929	3355151	-0.380225
A_09_P050276	0	0	Dm.20640	LD35748	0	0	-0.379083
A_09_P058521	CG30460	CG30460 gene product from transcript CG30460-RE	FBgn0050460	FBtr0087010	NM_001202033	36924	-0.379008
A_09_P173115	0	0	Dm.31938	BI230084	0	0	-0.37861
A_09_P008326	0	0	Dm.19941	LD13649	0	0	-0.378502
A_09_P069346	Arc42	CG4703 gene product from transcript CG4703-RA	FBgn0038742	FBtr0083817	NM_142583	42364	-0.377854
A_09_P110700	CG10681	CG10681 gene product from transcript CG10681-RB	FBgn0036291	FBtr0332634	NM_001274837	39425	-0.377458
A_09_P184965	0	0	0	TC246868	0	0	-0.377364
A_09_P061741	CG1896	CG1896 gene product from transcript CG1896-RA	FBgn0039870	FBtr0085837	NM_143629	43738	-0.377145
A_09_P056796	FucTC	CG40305 gene product from transcript CG40305-RB	FBgn0044872	FBtr0299926	NM_001042855	3355171	-0.37709
A_09_P039846	CG8326	CG8326 gene product from transcript CG8326-RA	FBgn0030851	FBtr0074486	NM_132998	32738	-0.376987
A_09_P026511	dnr1	defense repressor 1	FBgn0260866	FBtr0071837	NM_137836	37575	-0.375928
A_09_P060331	CG31648	CG31648 gene product from transcript CG31648-RA	FBgn0051648	FBtr0079098	NM_164644	33776	-0.375834
A_09_P027546	itp	ion transport peptide	FBgn0035023	FBtr0290219	NM_138087	37921	-0.375812
A_09_P188460	chrb	charybde	FBgn0036165	FBtr0331841	NM_001274782	39284	-0.375762
A_09_P197075	Gadd45	CG11086 gene product from transcript CG11086-RA	FBgn0033153	FBtr0089049	NM_136420	35646	-0.37513
A_09_P013426	rpr	reaper	FBgn0011706	FBtr0075120	NM_079414	40015	-0.374908
A_09_P138290	CG31323	CG31323 gene product from transcript CG31323-RA	FBgn0051323	FBtr0084988	NM_143210	318682	-0.374825
A_09_P075611	Pbp45	PSEA-binding protein 45kD	FBgn0038371	FBtr0083190	NM_142242	41920	-0.374528
A_09_P059896	CG31457	CG31457 gene product from transcript CG31457-RB	FBgn0051457	FBtr0084405	NM_170051	326142	-0.374497
A_09_P202245	CG7997	CG7997 gene product from transcript CG7997-RB	FBgn0034117	FBtr0087172	NM_137275	36829	-0.374058
A_09_P076516	mRpL16	mitochondrial ribosomal protein L16	FBgn0023519	FBtr0332579	NM_001272219	31150	-0.373885
A_09_P213650	AlCR2	allatostatin C receptor 2	FBgn0036789	FBtr0332867	NM_001031964	40019	-0.373387
A_09_P031736	snRNP-U1-70K	small ribonucleoprotein particle U1 subunit 70K	FBgn0016978	FBtr0079355	NM_057857	33982	-0.373362
A_09_P034486	CG6812	CG6812 gene product from transcript CG6812-RA	FBgn0036843	FBtr0075025	NM_140829	40080	-0.373181
A_09_P038141	CG11085	CG11085 gene product from transcript CG11085-RA	FBgn0030408	FBtr0073656	NM_132587	32213	-0.373107
A_09_P017846	CG3436	CG3436 gene product from transcript CG3436-RB	FBgn0031229	FBtr0078119	NM_134657	33180	-0.372863
A_09_P201635	Arf79F	ADP ribosylation factor 79F	FBgn0010348	FBtr0078573	NM_057607	40506	-0.372704
A_09_P024261	CG8245	CG8245 gene product from transcript CG8245-RA	FBgn0033031	FBtr0086036	NM_136334	35503	-0.372683
A_09_P006476	Sod3	Superoxide dismutase 3	FBgn0033631	FBtr0089939	NM_001038850	36232	-0.37265
A_09_P161610	CG33543	CG33543 gene product from transcript CG33543-RD	FBgn0053543	FBtr0309285	NM_001014458	3346207	-0.372141
A_09_P057701	CG30118	CG30118 gene product from transcript CG30118-RB	FBgn0050118	FBtr0113361	NM_137489	37119	-0.37187
A_09_P206625	lola	longitudinals lacking	FBgn0005630	FBtr0089365	NM_206083	44548	-0.371806
A_09_P169945	Ipp	Inositol polyphosphate 1-phosphatase	FBgn0016672	FBtr0082865	NM_169562	41701	-0.371536
A_09_P205765	CG11155	CG11155 gene product from transcript CG11155-RD	FBgn0039927	FBtr0089194	NM_166824	43822	-0.371074
A_09_P133175	CG32939	CG32939 gene product from transcript CG32939-RA	FBgn0052939	FBtr0082085	NM_176441	318260	-0.370673
A_09_P045856	Syn2	Syntrophin-like 2	FBgn0034135	FBtr0087097	NM_001259438	36848	-0.370651
A_09_P021961	CG6287	CG6287 gene product from transcript CG6287-RA	FBgn0032350	FBtr0080222	NM_135652	34554	-0.370176
A_09_P179515	0	0	Dm.6261	GH05702	0	0	-0.370048
A_09_P067771	CG14435	CG14435 gene product from transcript CG14435-RA	FBgn0029911	FBtr0071042	NM_132131	31628	-0.369894
A_09_P045191	qkr54B	quaking related 54B	FBgn0022987	FBtr0086925	NM_079048	36966	-0.369132
A_09_P202970	CG12025	CG12025 gene product from transcript CG12025-RB	FBgn0035285	FBtr0332668	NM_001274367	38246	-0.369123
A_09_P160770	0	0	Dm.36409	CO341698	0	0	-0.369054
A_09_P146345	pre-mod(mdg4)-Y	CG42771 gene product from transcript CG42771-RA	FBgn0261839	FBtr0303405	NM_001202329	10178885	-0.368967
A_09_P026676	CG13532	CG13532 gene product from transcript CG13532-RA	FBgn0034788	FBtr0071899	NM_137884	37632	-0.368439
A_09_P028831	mRpS35	mitochondrial ribosomal protein S35	FBgn0035374	FBtr0301626	NM_079169	38345	-0.368209
A_09_P008666	CG4802	CG4802 gene product from transcript CG4802-RA	FBgn0034215	FBtr0086916	NM_001274120	36955	-0.367915
A_09_P025371	Tom7	Translocase of outer membrane 7	FBgn0033357	FBtr0088657	NM_136589	35899	-0.367107
A_09_P022191	CG14946	CG14946 gene product from transcript CG14946-RD	FBgn0032405	FBtr0302029	NM_001038811	34627	-0.366596
A_09_P035166	mTerf3	CG5047 gene product from transcript CG5047-RA	FBgn0037008	FBtr0078215	NM_140983	40279	-0.366159
A_09_P042766	Hsc70-3	Heat shock protein cognate 3	FBgn0001218	FBtr0073608	NM_078577	32133	-0.366007
A_09_P057256	CG32276	CG32276 gene product from transcript CG32276-RB	FBgn0047135	FBtr0073106	NM_167998	251645	-0.366002
A_09_P076851	Picot	CG8098 gene product from transcript CG8098-RA	FBgn0024315	FBtr0087114	NM_137302	36865	-0.365773
A_09_P068556	CG15317	CG15317 gene product from transcript CG15317-RA	FBgn0030137	FBtr0071371	NM_132341	31898	-0.365696
A_09_P071156	CG13623	CG13623 gene product from transcript CG13623-RA	FBgn0039205	FBtr0084679	NM_143010	42926	-0.365144
A_09_P045028	0	0	0	Z48503	0	0	-0.364981
A_09_P013011	HLH4C	Helix loop helix protein 4C	FBgn0011277	FBtr0070691	NM_001272314	31397	-0.36438
A_09_P063731	ksh	kish	FBgn0040890	FBtr0300214	NM_144242	50363	-0.364375
A_09_P034271	star1	allatostatin C receptor 1	FBgn0036790	FBtr0089578	NM_140783	40020	-0.36418
A_09_P110630	Pex19	Peroxin 19	FBgn0032407	FBtr0342602	NM_164991	34630	-0.364168
A_09_P036776	SmD2	Small ribonucleoprotein particle protein SmD2	FBgn0261789	FBtr0081737	NM_141388	40781	-0.364061
A_09_P043121	l(2)35Bd	lethal (2) 35Bd	FBgn0001974	FBtr0080696	NM_078844	34877	-0.363123
A_09_P009676	Sxl	Sex lethal	FBgn0264270	FBtr0331254	NM_001031895	3772180	-0.362805
A_09_P173020	Pur-alpha	Purine-rich binding protein-alpha	FBgn0022361	FBtr0310638	NM_001272132	43797	-0.362408
A_09_P027966	CG1231	CG1231 gene product from transcript CG1231-RA	FBgn0035134	FBtr0072546	NM_138188	38060	-0.362347
A_09_P211995	0	0	Dm.4618	GH09825	0	0	-0.362342
A_09_P212725	0	0	Dm.7084	LD25304	0	0	-0.361964
A_09_P061931	CG11155	CG11155 gene product from transcript CG11155-RD	FBgn0039927	FBtr0089195	NM_143684	43822	-0.36067
A_09_P207860	0	0	Dm.20673	GH12382	0	0	-0.36059
A_09_P010661	Mdr49	Multi drug resistance 49	FBgn0004512	FBtr0087801	NM_079000	36428	-0.36054
A_09_P042631	Gs2	Glutamine synthetase 2	FBgn0001145	FBtr0073494	NM_167284	32087	-0.360248
A_09_P101725	CG34231	CG34231 gene product from transcript CG34231-RB	FBgn0085260	FBtr0112424	0	5740811	-0.360218
A_09_P020616	CG8673	CG8673 gene product from transcript CG8673-RA	FBgn0031986	FBtr0079575	NM_135338	34105	-0.360211
A_09_P222970	dpr13	CG33996 gene product from transcript CG33996-RB	FBgn0034286	FBtr0340286	NM_001038867	3885598	-0.3596
A_09_P203685	4EHP	eIF4E-Homologous Protein	FBgn0053100	FBtr0303159	0	326255	-0.359567
A_09_P034541	CG9629	CG9629 gene product from transcript CG9629-RA	FBgn0036857	FBtr0075017	NM_140842	40097	-0.35932
A_09_P039626	CG9099	CG9099 gene product from transcript CG9099-RB	FBgn0030802	FBtr0074347	NM_132948	32679	-0.359234
A_09_P025671	MED8	Mediator complex subunit 8	FBgn0034503	FBtr0086297	NM_153772	37305	-0.359151
A_09_P070046	CG6028	CG6028 gene product from transcript CG6028-RA	FBgn0038924	FBtr0084186	NM_142745	42589	-0.359032
A_09_P068316	CG11294	CG11294 gene product from transcript CG11294-RB	FBgn0030058	FBtr0071224	NM_132272	31807	-0.358694
A_09_P123490	0	0	0	0	0	0	-0.35864
A_09_P040751	0	0	Dm.6077	RE22677	0	0	-0.357909
A_09_P185275	l(2)06225	lethal (2) 06225	Dm.7708	NM_001042888	NM_001042888	46069	-0.357761
A_09_P039971	0	0	0	TC254189	0	0	-0.357736
A_09_P024461	CG9410	CG9410 gene product from transcript CG9410-RA	FBgn0033086	FBtr0086116	NM_165481	35568	-0.357723
A_09_P053746	0	0	Dm.21614	LD14064	0	0	-0.357681
A_09_P042121	eas	easily shocked	FBgn0000536	FBtr0074214	NM_001258777	32585	-0.357362
A_09_P138575	CG10947	CG10947 gene product from transcript CG10947-RD	FBgn0032857	FBtr0336750	NM_136187	35309	-0.356874
A_09_P063096	kappaB-Ras	CG1669 gene product from transcript CG1669-RB	FBgn0040513	FBtr0089002	NM_001273841	35667	-0.356783
A_09_P025946	mRpL54	mitochondrial ribosomal protein L54	FBgn0034579	FBtr0071533	NM_137697	37389	-0.356737
A_09_P005831	Lsm11	CG12924 gene product from transcript CG12924-RA	FBgn0033450	FBtr0088485	NM_136678	36013	-0.356678
A_09_P026976	wmd	wing morphogenesis defect	FBgn0034876	FBtr0113112	NM_001103966	37727	-0.356596
A_09_P203930	kirre	kin of irre	FBgn0028369	FBtr0070559	NM_080320	31292	-0.356584
A_09_P219695	Vha26	Vacuolar H[+]-ATPase 26kD E subunit	FBgn0015324	FBtr0078701	NM_169073	40679	-0.356161
A_09_P128845	CG6480	CG6480 gene product from transcript CG6480-RA	FBgn0036964	FBtr0074847	NM_140945	40228	-0.356143
A_09_P052756	CG11357	CG11357 gene product from transcript CG11357-RD	FBgn0035558	FBtr0113143	NM_001104036	38561	-0.355867
A_09_P208395	CG7166	CG7166 gene product from transcript CG7166-RB	FBgn0037107	FBtr0301161	NM_141082	40401	-0.355366
A_09_P137665	0	0	0	TC228592	0	0	-0.355325
A_09_P182190	Pten	CG5671 gene product from transcript CG5671-RB	FBgn0026379	FBtr0300562	NM_001169462	43991	-0.355179
A_09_P164785	CG34125	CG34125 gene product from transcript CG34125-RA	Dm.33147	JV214097	0	4379886	-0.354988
A_09_P016921	CG33138	CG33138 gene product from transcript CG33138-RA	FBgn0053138	FBtr0087732	NM_176162	326264	-0.354978
A_09_P018346	CG17646	CG17646 gene product from transcript CG17646-RB	FBgn0264494	FBtr0077886	NM_134774	33354	-0.354627
A_09_P043431	RpS5a	Ribosomal protein S5a	FBgn0002590	FBtr0074406	NM_078658	32700	-0.354618
A_09_P144705	CG9135	CG9135 gene product from transcript CG9135-RB	FBgn0031769	FBtr0343121	0	33850	-0.354616
A_09_P054991	CG14137	CG14137 gene product from transcript CG14137-RA	FBgn0036178	FBtr0076144	NM_140223	39300	-0.35428
A_09_P064726	NfI	Nuclear factor I	FBgn0042696	FBtr0089141	NM_205870	43782	-0.354148
A_09_P032656	Scp2	Sarcoplasmic calcium-binding protein 2	FBgn0020907	FBtr0083361	NM_079657	42015	-0.353658
A_09_P036056	CG14647	CG14647 gene product from transcript CG14647-RB	FBgn0037244	FBtr0290222	NM_141208	40558	-0.353506
A_09_P168195	0	0	0	0	0	0	-0.353129
A_09_P074501	beat-Va	CG10134 gene product from transcript CG10134-RC	FBgn0038087	FBtr0082688	NM_001202285	41578	-0.353102
A_09_P130665	c-cup	calcutta cup	FBgn0031367	FBtr0077894	NM_134779	33360	-0.352998
A_09_P034136	CG5567	CG5567 gene product from transcript CG5567-RA	FBgn0036760	FBtr0075161	NM_140758	39986	-0.352003
A_09_P009401	CG7137	CG7137 gene product from transcript CG7137-RA	FBgn0034422	FBtr0086505	NM_137556	37204	-0.351724
A_09_P205985	CG9894	CG9894 gene product from transcript CG9894-RD	FBgn0031453	FBtr0077714	NM_164498	33462	-0.351505
A_09_P079451	Ublcp1	Ubiquitin-like domain-containing C-terminal domain phosphatase 1	FBgn0027526	FBtr0084347	NM_142861	42726	-0.351475
A_09_P021611	holn1	hole-in-one	FBgn0032250	FBtr0080026	NM_135560	34432	-0.351202
A_09_P162370	0	0	Dm.34456	CO338067	0	0	-0.351093
A_09_P138430	CG11155	CG11155 gene product from transcript CG11155-RD	FBgn0039927	FBtr0089194	NM_166824	43822	-0.351009
A_09_P190275	0	0	0	TC246530	0	0	-0.351004
A_09_P069086	mRpL55	mitochondrial ribosomal protein L55	FBgn0038678	FBtr0083754	NM_142523	42290	-0.350831
A_09_P040241	CG6961	CG6961 gene product from transcript CG6961-RA	FBgn0030959	FBtr0074660	NM_133097	32869	-0.350776
A_09_P171400	CG9760	CG9760 gene product from transcript CG9760-RC	FBgn0036259	FBtr0273438	NM_001274817	39388	-0.350519
A_09_P110130	CG17556	CG17556 gene product from transcript CG17556-RA	FBgn0038462	FBtr0083375	NM_142324	42046	-0.34949
A_09_P011686	nvy	nervy	FBgn0005636	FBtr0072267	NM_001274237	37886	-0.349214
A_09_P212330	CG2811	CG2811 gene product from transcript CG2811-RA	FBgn0035082	FBtr0072412	NM_138138	37988	-0.348926
A_09_P052571	CG14997	CG14997 gene product from transcript CG14997-RB	FBgn0035515	FBtr0073225	NM_168071	38514	-0.348442
A_09_P115295	CG12942	CG12942 gene product from transcript CG12942-RA	FBgn0033569	FBtr0088236	NM_136784	36158	-0.347696
A_09_P129395	CG8090	CG8090 gene product from transcript CG8090-RA	FBgn0033995	FBtr0087404	NM_137172	36682	-0.347695
A_09_P196170	CG13937	CG13937 gene product from transcript CG13937-RI	FBgn0035287	FBtr0300715	NM_001169854	38249	-0.347286
A_09_P013921	CG31849	CG31849 gene product from transcript CG31849-RA	FBgn0051849	FBtr0080490	NM_165027	318981	-0.347213
A_09_P123930	0	0	Dm.38495	LD01950	0	0	-0.345821
A_09_P076676	san	separation anxiety	FBgn0024188	FBtr0088126	NM_080040	44724	-0.345603
A_09_P224310	CG11138	CG11138 gene product from transcript CG11138-RE	FBgn0030400	FBtr0073662	NM_132581	32205	-0.345548
A_09_P219495	CG9172	CG9172 gene product from transcript CG9172-RA	FBgn0030718	FBtr0340417	0	32565	-0.345081
A_09_P069586	TFAM	mitochondrial transcription factor A	FBgn0038805	FBtr0083949	NM_079691	42433	-0.344581
A_09_P209400	Unr	Upstream of N-ras	FBgn0263352	FBtr0076661	NM_139969	38963	-0.34451
A_09_P063796	schlank	CG3576 gene product from transcript CG3576-RB	FBgn0040918	FBtr0070938	NM_144269	50392	-0.344004
A_09_P113380	CG13408	CG13408 gene product from transcript CG13408-RA	FBgn0038929	FBtr0084179	NM_142750	42597	-0.343951
A_09_P191870	0	0	0	TC255388	0	0	-0.343939
A_09_P077346	Thiolase	CG4581 gene product from transcript CG4581-RA	FBgn0025352	FBtr0072226	NM_058030	37784	-0.343643
A_09_P022906	beat-IIIc	CG15138 gene product from transcript CG15138-RA	FBgn0032629	FBtr0080971	NM_135986	35037	-0.343576
A_09_P169020	R	Roughened	FBgn0004636	FBtr0303154	NM_001202094	38244	-0.34349
A_09_P183780	0	0	Dm.17357	FBtr0344099	NM_001272703	0	-0.343272
A_09_P075966	CG17556	CG17556 gene product from transcript CG17556-RA	FBgn0038462	FBtr0083375	NM_001275723	42046	-0.342699
A_09_P019216	CG15443	CG15443 gene product from transcript CG15443-RB	FBgn0031609	FBtr0077450	NM_001273100	33656	-0.342684
A_09_P041871	CycA	Cyclin A	FBgn0000404	FBtr0076075	NM_079306	39340	-0.342535
A_09_P221425	0	0	0	TC247047	0	0	-0.342296
A_09_P061996	CG17163	CG17163 gene product from transcript CG17163-RA	FBgn0039942	FBtr0309316	0	3354988	-0.341951
A_09_P043646	mod(mdg4)	modifier of mdg4	FBgn0002781	FBtr0084072	NM_163889	49228	-0.341235
A_09_P024376	CG7849	CG7849 gene product from transcript CG7849-RB	FBgn0033060	FBtr0085977	NM_136357	35537	-0.340941
A_09_P091200	Sptr	Sepiapterin reductase	Dm.1950	AF080266	0	31781	-0.340292
A_09_P011996	Sod2	Superoxide dismutase 2 (Mn)	FBgn0010213	FBtr0087078	NM_057577	36878	-0.339564
A_09_P179660	kcc	kazachoc	FBgn0261794	FBtr0072136	NM_166631	37800	-0.339031
A_09_P220765	eIF-5A	CG3186 gene product from transcript CG3186-RA	FBgn0034967	FBtr0072173	NM_138034	37846	-0.338836
A_09_P036531	jagn	jagunal	FBgn0037374	FBtr0078624	NM_141328	40714	-0.338527
A_09_P112755	CG12913	CG12913 gene product from transcript CG12913-RA	FBgn0033500	FBtr0088335	NM_136723	36079	-0.338339
A_09_P125470	0	0	0	TC253838	0	0	-0.337942
A_09_P035211	CG4074	CG4074 gene product from transcript CG4074-RA	FBgn0037017	FBtr0078280	NM_140992	40290	-0.336932
A_09_P026436	CG13506	CG13506 gene product from transcript CG13506-RA	FBgn0034723	FBtr0071822	NM_137822	37556	-0.336422
A_09_P063561	CG12821	CG12821 gene product from transcript CG12821-RB	FBgn0040780	FBtr0113331	NM_001103746	50253	-0.336256
A_09_P120670	0	0	Dm.4274	GH20044	0	0	-0.336158
A_09_P029201	CG10866	CG10866 gene product from transcript CG10866-RA	FBgn0035475	FBtr0073173	NM_139581	38461	-0.336044
A_09_P056396	CG12713	CG12713 gene product from transcript CG12713-RA	FBgn0036536	FBtr0075506	NM_140549	39724	-0.335858
A_09_P127590	0	0	Dm.36795	AT07222	0	0	-0.335654
A_09_P033106	CycH	Cyclin H	FBgn0022936	FBtr0078439	NM_079483	40429	-0.334226
A_09_P013971	Ada1-1	CG31865 gene product from transcript CG31865-RA	FBgn0051865	FBtr0080289	NM_164984	318991	-0.334092
A_09_P148605	14-3-3zeta	CG17870 gene product from transcript CG17870-RE	FBgn0004907	FBtr0332917	NM_001273917	36059	-0.333078
A_09_P045761	Hcf	Host cell factor	FBgn0039904	FBtr0089126	NM_079882	43788	-0.33291
A_09_P046111	mod(mdg4)	modifier of mdg4	FBgn0002781	FBtr0084061	NM_163882	49228	-0.332702
A_09_P012611	wal	walrus	FBgn0010516	FBtr0088082	NM_165847	36252	-0.332626
A_09_P135625	0	0	0	0	0	0	-0.332515
A_09_P184780	CG8289	CG8289 gene product from transcript CG8289-RA	FBgn0030854	FBtr0340623	NM_133001	32741	-0.3324
A_09_P020821	CG17294	CG17294 gene product from transcript CG17294-RA	FBgn0032032	FBtr0079651	NM_135375	34155	-0.332285
A_09_P109505	mRpS11	mitochondrial ribosomal protein S11	FBgn0038474	FBtr0089894	NM_079658	42061	-0.331624
A_09_P055486	CG42709	CG42709 gene product from transcript CG42709-RA	FBgn0261674	FBtr0302981	NM_168516	39453	-0.330699
A_09_P058056	Ppcdc	Phosphopantothenoylcysteine decarboxylase	FBgn0050290	FBtr0071672	NM_001169772	246533	-0.330569
A_09_P075831	CG14883	CG14883 gene product from transcript CG14883-RA	FBgn0038432	FBtr0083291	NM_142290	41997	-0.330518
A_09_P184985	Pur-alpha	Purine-rich binding protein-alpha	FBgn0022361	FBtr0310638	NM_001272132	43797	-0.330467
A_09_P206290	mtacp1	mitochondrial acyl carrier protein 1	FBgn0011361	FBtr0072677	NM_057654	38154	-0.330456
A_09_P055736	CG10133	CG10133 gene product from transcript CG10133-RA	FBgn0036366	FBtr0075825	NM_140394	39514	-0.330193
A_09_P054501	CG6767	CG6767 gene product from transcript CG6767-RA	FBgn0036030	FBtr0076416	NM_168360	39132	-0.329286
A_09_P211845	CG7598	CG7598 gene product from transcript CG7598-RA	FBgn0039689	FBtr0085473	NM_143461	43503	-0.329182
A_09_P224625	CG5746	CG5746 gene product from transcript CG5746-RG	FBgn0039186	FBtr0334603	NM_001275985	42903	-0.328965
A_09_P148270	Baldspot	CG3971 gene product from transcript CG3971-RA	FBgn0260960	FBtr0075356	NM_168678	39860	-0.328894
A_09_P017796	0	0	0	TC229687	0	0	-0.328813
A_09_P007931	mRpL41	mitochondrial ribosomal protein L41	FBgn0034001	FBtr0087400	NM_137178	36688	-0.328638
A_09_P073731	CG6693	CG6693 gene product from transcript CG6693-RA	FBgn0037878	FBtr0082367	NM_141795	41346	-0.328627
A_09_P104235	san	separation anxiety	Dm.1821	AF225902	0	44724	-0.328373
A_09_P131875	CG1603	CG1603 gene product from transcript CG1603-RB	FBgn0033185	FBtr0088979	NM_136446	35683	-0.328081
A_09_P211360	His2Av	Histone H2A variant	FBgn0001197	FBtr0085062	NM_079795	43229	-0.327977
A_09_P054306	CG4447	CG4447 gene product from transcript CG4447-RA	FBgn0035980	FBtr0076444	NM_140045	39067	-0.327845
A_09_P034996	CG6480	CG6480 gene product from transcript CG6480-RA	FBgn0036964	FBtr0074847	NM_140945	40228	-0.327473
A_09_P054361	Bet3	CG3911 gene product from transcript CG3911-RA	FBgn0260859	FBtr0089879	NM_140055	39090	-0.327319
A_09_P062731	TRAM	CG11642 gene product from transcript CG11642-RB	FBgn0040340	FBtr0070167	NM_166867	31042	-0.326955
A_09_P111300	CG7849	CG7849 gene product from transcript CG7849-RB	FBgn0033060	FBtr0085977	NM_136357	35537	-0.326776
A_09_P078796	tacc	transforming acidic coiled-coil protein	FBgn0026620	FBtr0089953	NM_058085	40589	-0.32677
A_09_P045846	DAT	Dopamine transporter	FBgn0034136	FBtr0087125	NM_001274097	36849	-0.326672
A_09_P206295	Ars2	CG7843 gene product from transcript CG7843-RE	FBgn0033062	FBtr0086020	NM_165459	35539	-0.326491
A_09_P028726	mRpL23	mitochondrial ribosomal protein L23	FBgn0035335	FBtr0072900	NM_001144401	38302	-0.326272
A_09_P010576	Cyp1	Cyclophilin 1	FBgn0004432	FBtr0074238	NM_078642	32595	-0.32623
A_09_P052916	Uev1A	CG10640 gene product from transcript CG10640-RA	FBgn0035601	FBtr0077155	NM_168117	38613	-0.325734
A_09_P022376	CG5792	CG5792 gene product from transcript CG5792-RA	FBgn0032455	FBtr0089908	NM_135746	34685	-0.325338
A_09_P049151	Spred	Sprouty-related protein with EVH-1 domain	FBgn0020767	FBtr0329880	NM_001274050	36643	-0.324902
A_09_P165095	RpL5	Ribosomal protein L5	FBgn0064225	FBtr0111129	NM_001042922	3355124	-0.324529
A_09_P019971	CG13982	CG13982 gene product from transcript CG13982-RA	FBgn0031811	FBtr0079256	NM_135181	33895	-0.324527
A_09_P129135	CG32406	CG32406 gene product from transcript CG32406-RA	FBgn0052406	FBtr0077037	NM_168153	38677	-0.324432
A_09_P073031	CG8149	CG8149 gene product from transcript CG8149-RA	FBgn0037700	FBtr0082061	NM_141641	41137	-0.323022
A_09_P188695	msi	musashi	FBgn0011666	FBtr0333664	NM_001276031	43087	-0.323011
A_09_P011656	lola	longitudinals lacking	FBgn0005630	FBtr0089365	NM_206083	44548	-0.322612
A_09_P203290	REG	CG1591 gene product from transcript CG1591-RB	FBgn0029133	FBtr0310646	NM_001272573	32274	-0.322341
A_09_P134105	CG6136	CG6136 gene product from transcript CG6136-RD	FBgn0038332	FBtr0303236	NM_142203	41877	-0.322193
A_09_P019431	CG8892	CG8892 gene product from transcript CG8892-RC	FBgn0031664	FBtr0079045	NM_135047	33719	-0.322031
A_09_P028441	CG7974	CG7974 gene product from transcript CG7974-RB	FBgn0035254	FBtr0072763	NM_139386	38207	-0.321988
A_09_P184880	Syp	Syncrip	FBgn0038826	FBtr0083959	NM_142656	42460	-0.321986
A_09_P190840	CG32647	CG32647 gene product from transcript CG32647-RB	FBgn0052647	FBtr0073702	0	326226	-0.321974
A_09_P171485	0	0	Dm.30453	CO181242	0	0	-0.321898
A_09_P154070	CG7288	CG7288 gene product from transcript CG7288-RA	FBgn0030969	FBtr0074643	NM_133106	32881	-0.32159
A_09_P066661	CG13365	CG13365 gene product from transcript CG13365-RA	FBgn0029529	FBtr0070160	NM_130493	31005	-0.321228
A_09_P046381	beat-IIIc	CG15138 gene product from transcript CG15138-RA	FBgn0032629	FBtr0080971	NM_135986	35037	-0.321178
A_09_P144435	CG6329	CG6329 gene product from transcript CG6329-RA	FBgn0033872	FBtr0339950	0	36529	-0.321084
A_09_P023696	mRpS18B	mitochondrial ribosomal protein S18B	FBgn0032849	FBtr0081339	NM_165321	35299	-0.320946
A_09_P053276	CG42747	CG42747 gene product from transcript CG42747-RC	FBgn0261801	FBtr0303270	NM_139788	38732	-0.320902
A_09_P069361	Surf6	Surfeit 6	FBgn0038746	FBtr0083854	NM_079684	42370	-0.320785
A_09_P078486	Rep	Rab escort protein	FBgn0026378	FBtr0086462	NM_058072	37246	-0.320616
A_09_P073806	CG6723	CG6723 gene product from transcript CG6723-RA	FBgn0037895	FBtr0082405	NM_141812	41368	-0.319944
A_09_P220240	0	0	0	0	0	0	-0.319911
A_09_P144790	Gpdh	Glycerol 3 phosphate dehydrogenase	FBgn0001128	FBtr0079146	NM_057217	33824	-0.319848
A_09_P222280	0	0	0	TC248153	0	0	-0.31907
A_09_P061036	CG7598	CG7598 gene product from transcript CG7598-RA	FBgn0039689	FBtr0085473	NM_143461	43503	-0.319047
A_09_P061756	CG2135	CG2135 gene product from transcript CG2135-RA	FBgn0039874	FBtr0085858	NM_143636	43746	-0.318892
A_09_P045711	ran	CG1404 gene product from transcript CG1404-RA	FBgn0020255	FBtr0073471	NM_167272	44072	-0.318499
A_09_P057641	CG30100	CG30100 gene product from transcript CG30100-RA	FBgn0050100	FBtr0087140	NM_001144205	246457	-0.318301
A_09_P190705	0	0	0	TC247947	0	0	-0.318136
A_09_P197010	CG34391	CG34391 gene product from transcript CG34391-RE	FBgn0085420	FBtr0333611	NM_001104038	5740816	-0.317962
A_09_P078921	Rad23	CG1836 gene product from transcript CG1836-RC	FBgn0026777	FBtr0089121	NM_166752	43785	-0.317708
A_09_P073646	Tsp86D	Tetraspanin 86D	FBgn0037848	FBtr0082288	NM_001260108	41310	-0.317523
A_09_P071016	Spase22-23	Spase 22/23-subunit	FBgn0039172	FBtr0305044	NM_001260350	42885	-0.317047
A_09_P167995	Ubc12	Ubiquitin conjugating enzyme 12	FBgn0035853	FBtr0332138	NM_001274638	38916	-0.316606
A_09_P114855	CG7650	CG7650 gene product from transcript CG7650-RA	FBgn0036519	FBtr0075591	NM_140529	39694	-0.316577
A_09_P130050	CG6762	CG6762 gene product from transcript CG6762-RD	FBgn0030876	FBtr0303767	NM_001201736	32768	-0.316496
A_09_P198015	skap	skpA associated protein	FBgn0037643	FBtr0081957	NM_141589	41067	-0.316399
A_09_P165470	MED27	Mediator complex subunit 27	FBgn0037359	FBtr0078712	NM_141312	40696	-0.31626
A_09_P000181	Vmat	Vesicular monoamine transporter	FBgn0260964	FBtr0091492	NM_001014525	3346192	-0.315401
A_09_P040231	CG18259	CG18259 gene product from transcript CG18259-RA	FBgn0030956	FBtr0074661	NM_133096	32866	-0.314965
A_09_P182725	0	0	0	0	0	0	-0.314866
A_09_P030271	RhoL	rho-like	FBgn0014380	FBtr0082124	NM_079568	41136	-0.314673
A_09_P077636	Roc1a	CG16982 gene product from transcript CG16982-RC	FBgn0025638	FBtr0308651	NM_001144671	31014	-0.314659
A_09_P056461	MESK2	Misexpression suppressor of KSR 2	FBgn0043070	FBtr0089705	NM_206192	37451	-0.31458
A_09_P191345	mod(mdg4)	modifier of mdg4	FBgn0002781	FBtr0084062	NM_163891	49228	-0.31427
A_09_P154170	Btk29A	Btk family kinase at 29A	FBgn0003502	FBtr0112835	NM_001103650	34132	-0.314234
A_09_P145285	Tsp96F	Tetraspanin 96F	FBgn0027865	FBtr0330164	NM_001276048	43127	-0.313922
A_09_P141365	janA	janus A	FBgn0001280	FBtr0085595	NM_206588	43569	-0.313791
A_09_P163470	0	0	Dm.36045	EL871624	0	0	-0.312943
A_09_P019371	mRpL24	mitochondrial ribosomal protein L24	FBgn0031651	FBtr0079058	NM_078752	33703	-0.312828
A_09_P020326	CG5149	CG5149 gene product from transcript CG5149-RA	FBgn0031904	FBtr0079469	NM_135266	34013	-0.312822
A_09_P031951	colt	congested-like trachea	FBgn0019830	FBtr0077731	NM_205894	33470	-0.312793
A_09_P189040	rogdi	CG7725 gene product from transcript CG7725-RB	FBgn0036697	FBtr0075282	NM_168717	39917	-0.312288
A_09_P059876	mRpS18A	mitochondrial ribosomal protein S18A	FBgn0051450	FBtr0081897	NM_169226	326141	-0.312261
A_09_P030461	betaggt-I	beta subunit of type I geranylgeranyl transferase	FBgn0015000	FBtr0078991	NM_080361	33704	-0.312094
A_09_P019191	CG15432	CG15432 gene product from transcript CG15432-RC	FBgn0031603	FBtr0077438	NM_001273098	33647	-0.311971
A_09_P077071	Pcd	pterin-4a-carbinolamine dehydratase	FBgn0024841	FBtr0085458	NM_058012	43499	-0.311898
A_09_P061856	CG2177	CG2177 gene product from transcript CG2177-RD	FBgn0039902	FBtr0089133	NM_205872	43786	-0.311873
A_09_P199440	kuz	kuzbanian	FBgn0259984	FBtr0342903	NM_057839	34772	-0.31186
A_09_P139890	CG30152	CG30152 gene product from transcript CG30152-RA	FBgn0034543	FBtr0342718	NM_137665	246485	-0.311845
A_09_P023726	CG10949	CG10949 gene product from transcript CG10949-RA	FBgn0032858	FBtr0081367	NM_136188	35310	-0.311597
A_09_P071166	CG5789	CG5789 gene product from transcript CG5789-RA	FBgn0039207	FBtr0089906	NM_143012	42928	-0.31158
A_09_P218765	GNBP1	Gram-negative bacteria binding protein 1	FBgn0040323	FBtr0075050	NM_079418	40034	-0.311221
A_09_P114765	M6	CG7540 gene product from transcript CG7540-RF	FBgn0037092	FBtr0332715	NM_001275237	40383	-0.311213
A_09_P045496	CG31221	CG31221 gene product from transcript CG31221-RA	FBgn0051221	FBtr0083762	NM_001275800	42325	-0.311135
A_09_P037536	CG1552	CG1552 gene product from transcript CG1552-RB	FBgn0030258	FBtr0073396	NM_132448	32035	-0.311053
A_09_P075406	CG6218	CG6218 gene product from transcript CG6218-RA	FBgn0038321	FBtr0083119	NM_001275669	41863	-0.310967
A_09_P193185	CG9650	CG9650 gene product from transcript CG9650-RG	FBgn0029939	FBtr0309030	NM_167121	31660	-0.30982
A_09_P126190	0	0	0	TC248586	0	0	-0.309612
A_09_P188880	0	0	0	TC245919	0	0	-0.30953
A_09_P053236	CG13298	CG13298 gene product from transcript CG13298-RA	FBgn0035692	FBtr0077015	NM_139780	38720	-0.309514
A_09_P031821	RpS3A	Ribosomal protein S3A	FBgn0017545	FBtr0089175	NM_079879	43768	-0.308866
A_09_P020551	pes	peste	FBgn0031969	FBtr0114550	NM_001144336	34087	-0.308148
A_09_P079146	miple	CG1221 gene product from transcript CG1221-RC	FBgn0027111	FBtr0072504	NM_138178	38047	-0.307842
A_09_P058381	CG30415	CG30415 gene product from transcript CG30415-RA	FBgn0250838	FBtr0072031	NM_166600	246602	-0.307773
A_09_P038691	CG9413	CG9413 gene product from transcript CG9413-RA	FBgn0030574	FBtr0073944	NM_167411	32397	-0.307719
A_09_P202330	0	0	0	TC244994	0	0	-0.307329
A_09_P032831	Pdsw	CG8844 gene product from transcript CG8844-RA	FBgn0021967	FBtr0077521	NM_164537	44228	-0.307031
A_09_P048401	mod(mdg4)	modifier of mdg4	FBgn0002781	FBtr0084079	NM_176521	49228	-0.306716
A_09_P177460	0	0	0	TC235816	0	0	-0.306656
A_09_P035496	CoVIII	Cytochrome c oxidase subunit VIII	FBgn0263911	FBtr0078382	NM_001275240	40390	-0.305971
A_09_P058076	RIC-3	CG30296 gene product from transcript CG30296-RE	FBgn0050296	FBtr0071528	NM_001274185	37384	-0.305778
A_09_P185295	fz2	frizzled 2	FBgn0016797	FBtr0112890	NM_001104173	40090	-0.305666
A_09_P008676	CG18467	CG18467 gene product from transcript CG18467-RA	FBgn0034218	FBtr0086918	NM_137367	36958	-0.305567
A_09_P203325	step	steppke	FBgn0086779	FBtr0332471	NM_001273749	35425	-0.305252
A_09_P073661	Tpc1	Thiamine pyrophosphate carrier protein 1	FBgn0037852	FBtr0082333	NM_169372	41316	-0.304564
A_09_P190560	CG10171	CG10171 gene product from transcript CG10171-RB	FBgn0036353	FBtr0075864	NM_140382	39501	-0.30411
A_09_P040281	CG7288	CG7288 gene product from transcript CG7288-RA	FBgn0030969	FBtr0074643	NM_133106	32881	-0.30392
A_09_P165120	Lst8	CG3004 gene product from transcript CG3004-RA	FBgn0264691	FBtr0071368	NM_132344	31903	-0.303853
A_09_P213150	RpL21	Ribosomal protein L21	Dm.11743	JV209385	0	35453	-0.303625
A_09_P003756	CG34325	CG34325 gene product from transcript CG34325-RA	FBgn0085354	FBtr0112527	NM_001103533	32656	-0.303617
A_09_P184515	pxb	CG33207 gene product from transcript CG33207-RC	FBgn0053207	FBtr0334025	NM_001275680	41899	-0.303589
A_09_P075136	CG7530	CG7530 gene product from transcript CG7530-RB	FBgn0038256	FBtr0083019	NM_142130	41784	-0.303417
A_09_P022591	CG6523	CG6523 gene product from transcript CG6523-RA	FBgn0032509	FBtr0080465	NM_135797	34745	-0.302614
A_09_P072126	CG6330	CG6330 gene product from transcript CG6330-RB	FBgn0039464	FBtr0085084	NM_170296	43240	-0.302569
A_09_P013831	CG42266	CG42266 gene product from transcript CG42266-RB	FBgn0259151	FBtr0299599	NM_001273569	7354431	-0.302434
A_09_P050486	0	0	FBgn0262952	FBtr0100879	0	0	-0.302059
A_09_P137445	0	0	Dm.3478	GH10945	0	0	-0.301562
A_09_P032961	CG10340	CG10340 gene product from transcript CG10340-RA	FBgn0022344	FBtr0083358	NM_142308	42020	-0.301345
A_09_P072686	CG11760	CG11760 gene product from transcript CG11760-RB	FBgn0037615	FBtr0081907	NM_001170082	41036	-0.301203
A_09_P011276	bowl	brother of odd with entrails limited	FBgn0004893	FBtr0077492	NM_164558	33602	-0.300896
A_09_P035911	Mes2	Mesoderm-expressed 2	FBgn0037207	FBtr0078561	NM_168979	40514	-0.300853
A_09_P191375	CG6195	CG6195 gene product from transcript CG6195-RA	FBgn0038723	FBtr0083803	NM_142565	42343	-0.30052
A_09_P051566	0	0	Dm.22292	DQ327799	0	0	-0.300505
A_09_P066866	CG10803	CG10803 gene product from transcript CG10803-RE	FBgn0029666	FBtr0070569	NM_001272284	31320	-0.299938
A_09_P008246	CG15706	CG15706 gene product from transcript CG15706-RA	FBgn0034093	FBtr0087191	NM_137255	36799	-0.29986
A_09_P064121	key	kenny	FBgn0041205	FBtr0072428	NM_079132	37967	-0.299542
A_09_P031621	Rab1	CG3320 gene product from transcript CG3320-RA	FBgn0016700	FBtr0084104	NM_169953	42524	-0.299317
A_09_P046231	0	0	FBgn0002781	FBtr0343748	NM_001104387	0	-0.299135
A_09_P023881	CG9338	CG9338 gene product from transcript CG9338-RB	FBgn0032899	FBtr0081428	NM_136227	35357	-0.298984
A_09_P193430	hang	hangover	FBgn0026575	FBtr0290069	NM_001144732	32613	-0.298412
A_09_P194910	0	0	0	TC240346	0	0	-0.297924
A_09_P014271	CG32000	CG32000 gene product from transcript CG32000-RH	FBgn0052000	FBtr0113417	NM_001103379	317815	-0.297365
A_09_P143475	CG3714	CG3714 gene product from transcript CG3714-RG	FBgn0031589	FBtr0077483	NM_164575	33626	-0.29718
A_09_P207700	CG6463	CG6463 gene product from transcript CG6463-RA	FBgn0047038	FBtr0076276	NM_140152	39214	-0.297109
A_09_P168970	desat1	CG5887 gene product from transcript CG5887-RA	FBgn0086687	FBtr0082627	NM_169466	117369	-0.296998
A_09_P080056	ppl	pumpless	FBgn0027945	FBtr0078412	NM_079473	40349	-0.296861
A_09_P220805	Spred	Sprouty-related protein with EVH-1 domain	FBgn0020767	FBtr0087468	NM_137144	36643	-0.296107
A_09_P042801	Hsp27	Heat shock protein 27	FBgn0001226	FBtr0076454	NM_079276	39078	-0.295953
A_09_P032151	mre11	meiotic recombination 11	FBgn0020270	FBtr0080213	NM_078823	34565	-0.295716
A_09_P016201	CG32683	CG32683 gene product from transcript CG32683-RA	FBgn0052683	FBtr0071463	NM_167230	31970	-0.295687
A_09_P072996	CG9356	CG9356 gene product from transcript CG9356-RA	FBgn0037688	FBtr0082047	NM_141632	41122	-0.294883
A_09_P056781	Spec2	CG14672 gene product from transcript CG14672-RA	FBgn0044823	FBtr0078739	NM_169081	3772539	-0.294156
A_09_P181185	CG5895	CG5895 gene product from transcript CG5895-RA	FBgn0036560	FBtr0075437	NM_140571	39752	-0.293201
A_09_P014566	CG32095	CG32095 gene product from transcript CG32095-RA	FBgn0052095	FBtr0076077	NM_168482	317849	-0.293076
A_09_P080026	CG12018	CG12018 gene product from transcript CG12018-RA	FBgn0027903	FBtr0072775	NM_139402	38228	-0.292825
A_09_P215505	Tsp86D	Tetraspanin 86D	FBgn0037848	FBtr0082288	NM_001275539	41310	-0.292505
A_09_P065761	CG18508	CG18508 gene product from transcript CG18508-RA	FBgn0028746	FBtr0070543	NM_144464	59253	-0.291909
A_09_P167580	CG7039	CG7039 gene product from transcript CG7039-RA	FBgn0030088	FBtr0071293	NM_132298	31841	-0.291401
A_09_P215720	MED31	Mediator complex subunit 31	FBgn0037262	FBtr0078856	NM_141226	40577	-0.290927
A_09_P055111	CG10907	CG10907 gene product from transcript CG10907-RA	FBgn0036207	FBtr0076029	NM_140251	39331	-0.290812
A_09_P020701	Snx6	CG8282 gene product from transcript CG8282-RA	FBgn0032005	FBtr0079631	NM_001259010	34126	-0.290781
A_09_P052891	CG10674	CG10674 gene product from transcript CG10674-RA	FBgn0035592	FBtr0077181	NM_139693	38602	-0.289716
A_09_P053516	CG8596	CG8596 gene product from transcript CG8596-RA	FBgn0035767	FBtr0076881	NM_001274580	38813	-0.289559
A_09_P011461	ewg	erect wing	FBgn0005427	FBtr0089441	NM_001258515	30975	-0.289509
A_09_P184905	0	0	Dm.4046	GH15549	0	0	-0.289219
A_09_P189355	0	0	0	0	0	0	-0.289087
A_09_P194020	nrv3	nervana 3	FBgn0032946	FBtr0081519	NM_165378	35408	-0.288795
A_09_P106150	DAT	Dopamine transporter	FBgn0034136	FBtr0087125	NM_001274097	36849	-0.288712
A_09_P062006	CG17162	CG17162 gene product from transcript CG17162-RF	FBgn0039944	FBtr0113723	NM_001111000	5740457	-0.288613
A_09_P033586	mRpS34	mitochondrial ribosomal protein S34	FBgn0260460	FBtr0075379	NM_079380	39809	-0.288491
A_09_P078866	CG7857	CG7857 gene product from transcript CG7857-RA	FBgn0026738	FBtr0075605	NM_140512	39671	-0.287296
A_09_P037831	prtp	pretaporter	FBgn0030329	FBtr0073551	NM_001272531	32124	-0.287071
A_09_P056266	CG7841	CG7841 gene product from transcript CG7841-RB	FBgn0036502	FBtr0075604	NM_140513	39672	-0.286264
A_09_P063441	dpr	defective proboscis extension response	FBgn0040726	FBtr0086238	NM_206186	2768858	-0.286181
A_09_P033286	Pp4-19C	Protein phosphatase 19C	FBgn0023177	FBtr0077325	NM_167703	45031	-0.286151
A_09_P043941	ort	ora transientless	FBgn0003011	FBtr0083784	NM_079682	45910	-0.285958
A_09_P033211	cyc	cycle	FBgn0023094	FBtr0074924	NM_079444	40162	-0.284242
A_09_P065151	Mtpalpha	Mitochondrial trifunctional protein alpha subunit	FBgn0028479	FBtr0079857	NM_135455	34276	-0.283322
A_09_P008366	CG4409	CG4409 gene product from transcript CG4409-RB	FBgn0034128	FBtr0113085	NM_001103867	36840	-0.283261
A_09_P013111	Uch-L3	Ubiquitin C-terminal hydrolase	FBgn0011327	FBtr0076472	NM_001274703	39102	-0.283167
A_09_P013896	mRpS23	mitochondrial Ribosomal protein S23	FBgn0260407	FBtr0080566	NM_165065	318977	-0.282178
A_09_P026446	CG6044	CG6044 gene product from transcript CG6044-RA	FBgn0034725	FBtr0071823	NM_206201	37558	-0.281991
A_09_P116000	CG14684	CG14684 gene product from transcript CG14684-RA	Dm.31242	EL882553	0	41281	-0.281384
A_09_P212105	0	0	Dm.5128	AT16856	0	0	-0.281246
A_09_P005856	Ntmt	N-terminal methyltransferase	FBgn0033457	FBtr0088375	NM_136684	36022	-0.280573
A_09_P034406	RpL26	Ribosomal protein L26	FBgn0036825	FBtr0075066	NM_140813	40060	-0.279957
A_09_P167055	Hcf	Host cell factor	FBgn0039904	FBtr0089126	NM_079882	43788	-0.279608
A_09_P042366	Fcp3C	Follicle cell protein 3C	FBgn0000644	FBtr0070542	NM_058134	31294	-0.279507
A_09_P062031	CG41099	CG41099 gene product from transcript CG41099-RD	FBgn0039955	FBtr0113991	NM_001015360	3355072	-0.279313
A_09_P136905	0	0	Dm.3600	LD37921	0	0	-0.279061
A_09_P054956	chrb	charybde	FBgn0036165	FBtr0076093	NM_140213	39284	-0.278988
A_09_P065131	CG8801	CG8801 gene product from transcript CG8801-RA	FBgn0028473	FBtr0088554	NM_136640	35963	-0.278983
A_09_P008596	CG15611	CG15611 gene product from transcript CG15611-RB	FBgn0034194	FBtr0086982	NM_137345	36930	-0.278974
A_09_P072856	CG11986	CG11986 gene product from transcript CG11986-RA	FBgn0037656	FBtr0081967	NM_141605	41083	-0.278551
A_09_P071511	RpS27	Ribosomal protein S27	FBgn0039300	FBtr0084868	NM_143102	43039	-0.278437
A_09_P129960	CG12173	CG12173 gene product from transcript CG12173-RA	FBgn0037305	FBtr0078821	NM_141266	40630	-0.278242
A_09_P164705	TfIIB	Transcription factor IIB	FBgn0004915	FBtr0080025	NM_057540	34430	-0.27818
A_09_P020026	CG9547	CG9547 gene product from transcript CG9547-RA	FBgn0031824	FBtr0079263	NM_135196	33911	-0.277357
A_09_P031446	mod(r)	modifier of rudimentary	FBgn0016038	FBtr0089726	NM_080295	31006	-0.276769
A_09_P036266	CG12173	CG12173 gene product from transcript CG12173-RA	FBgn0037305	FBtr0078821	NM_141266	40630	-0.276506
A_09_P030221	Oda	Ornithine decarboxylase antizyme	FBgn0014184	FBtr0088014	NM_165864	36307	-0.275125
A_09_P027326	eIF-5A	CG3186 gene product from transcript CG3186-RA	FBgn0034967	FBtr0072173	NM_138034	37846	-0.274817
A_09_P030081	Rac2	CG8556 gene product from transcript CG8556-RB	FBgn0014011	FBtr0076867	NM_001274588	38831	-0.274097
A_09_P108935	CG4743	CG4743 gene product from transcript CG4743-RA	FBgn0039357	FBtr0084933	NM_143158	43101	-0.273611
A_09_P028051	CG3386	CG3386 gene product from transcript CG3386-RD	FBgn0035152	FBtr0072611	NM_001274288	38081	-0.272518
A_09_P067931	CG15478	CG15478 gene product from transcript CG15478-RA	FBgn0029955	FBtr0071078	NM_001169221	31679	-0.272292
A_09_P006406	CG13220	CG13220 gene product from transcript CG13220-RB	FBgn0033608	FBtr0088116	NM_001273958	36200	-0.272182
A_09_P072131	Tsp97E	Tetraspanin 97E	FBgn0039465	FBtr0273309	NM_001144643	43241	-0.271458
A_09_P072501	Gfr	CG9620 gene product from transcript CG9620-RA	FBgn0265351	FBtr0081863	NM_141525	40981	-0.270849
A_09_P012686	l(2)06225	lethal (2) 06225	FBgn0010612	FBtr0080167	NM_001042888	46069	-0.270754
A_09_P006036	CG12913	CG12913 gene product from transcript CG12913-RA	FBgn0033500	FBtr0088335	NM_136723	36079	-0.270302
A_09_P180055	CG9331	CG9331 gene product from transcript CG9331-RF	FBgn0032889	FBtr0302945	NM_001201931	35347	-0.270215
A_09_P140165	CG11474	CG11474 gene product from transcript CG11474-RC	FBgn0034688	FBtr0303766	NM_166504	37514	-0.270191
A_09_P053751	CG7550	CG7550 gene product from transcript CG7550-RA	FBgn0035839	FBtr0076736	NM_139919	38901	-0.270177
A_09_P147551	mod(mdg4)	modifier of mdg4	FBgn0002781	FBtr0307759	NM_001260299	49228	-0.270078
A_09_P148950	cpx	complexin	FBgn0041605	FBtr0078899	NM_001170029	64877	-0.269574
A_09_P077716	0	0	Dm.28233	SD06977	0	0	-0.268717
A_09_P162115	Gbeta13F	G protein beta-subunit 13F	FBgn0001105	FBtr0074110	NM_206737	32544	-0.268631
A_09_P042816	Hsp67Bc	Heat shock gene 67Bc	FBgn0001229	FBtr0076497	NM_079270	39071	-0.268411
A_09_P018696	CG2862	CG2862 gene product from transcript CG2862-RA	FBgn0031459	FBtr0077719	NM_164500	33471	-0.268243
A_09_P225360	0	0	0	TC257579	0	0	-0.268195
A_09_P145000	CG13982	CG13982 gene product from transcript CG13982-RA	FBgn0031811	FBtr0343151	NM_135181	33895	-0.268072
A_09_P007561	CG18324	CG18324 gene product from transcript CG18324-RB	FBgn0033905	FBtr0087524	NM_137091	36568	-0.267632
A_09_P002156	CG33331	CG33331 gene product from transcript CG33331-RA	FBgn0067628	FBtr0082998	NM_206491	2768668	-0.267383
A_09_P170687	0	0	0	NP858907	0	0	-0.267279
A_09_P032241	Vha68-2	V-ATPase 69 kDa subunit 2	FBgn0263598	FBtr0080418	NM_165022	45012	-0.26698
A_09_P008236	mrj	CG8448 gene product from transcript CG8448-RD	FBgn0034091	FBtr0113084	NM_001259435	36797	-0.266104
A_09_P024246	CG11665	CG11665 gene product from transcript CG11665-RA	FBgn0033028	FBtr0086072	NM_136330	35499	-0.265822
A_09_P205030	Gadd34	CG3825 gene product from transcript CG3825-RA	FBgn0034948	FBtr0072204	NM_138019	37820	-0.264684
A_09_P181485	Gbeta13F	G protein beta-subunit 13F	FBgn0001105	FBtr0074107	NM_080351	32544	-0.263874
A_09_P072241	CG5880	CG5880 gene product from transcript CG5880-RA	FBgn0039489	FBtr0085108	NM_143282	43268	-0.263015
A_09_P034206	mRpS26	mitochondrial ribosomal protein S26	FBgn0036774	FBtr0075121	NM_079410	40001	-0.262995
A_09_P028811	CG43955	CG43955 gene product from transcript CG43955-RB	FBgn0264606	FBtr0333630	NM_001274410	38337	-0.262335
A_09_P174225	UbcD2	Ubiquitin conjugating enzyme 2	FBgn0015320	FBtr0333492	NM_001273433	34487	-0.262254
A_09_P197380	0	0	0	TC252262	0	0	-0.262109
[truncated: 1,945 more rows]
