# Supplementary material for: Modulation of miR-210 alters phasing of circadian locomotor activity and impairs projections of PDF clock neurons in Drosophila melanogaster
Source: PLoS Genet. 2018 Jul 16;14(7):e1007500. doi: 10.1371/journal.pgen.1007500 (PMC6062148; doi:10.1371/journal.pgen.1007500)
Supplement: S12 Table — (XLSX) [file pgen.1007500.s022.xlsx]

## Sheet: Figures
Figure 5
Panel A			s-LNvs				l-LNvs				5th s-LNv				LNds				DN1s				DN2
	Condition	n° emisphere	mean		sem	p value	mean		sem	p value	mean		sem	p value	mean		sem	p value	mean		sem	p value	mean		sem	p value
w;tim-Gl4(U)/UAS-miR-210	ZT18	10	39.7464	±	5.48093	0.38648	78.746	±	7.87759	0.039002	78.489	±	22.0601	0.820312	80.2552	±	6.27679	0.110887	74.5529	±	4.80926	0.0782404	64.9877	±	9.66551	0.414753
	ZT21	13	84.9164	±	5.18189	0.0062063	124.337	±	7.1512	4.83602e-10	131.298	±	18.5619	0.125608	128.258	±	5.89077	1.97325e-07	115.747	±	6.84759	1.39308e-10	78.2288	±	9.63762	0.0362507
	ZT0	15	188.876	±	14.053	0.000547164	242.717	±	13.8328	7.2317e-13	268.084	±	38.6606	0.00847943	358.868	±	15.8166	3.98836e-16	220.946	±	9.12284	2.17225e-08	191.117	±	22.0307	0.00203767
	ZT3	10	139.014	±	13.7102	0.000312841	153.686	±	14.9333	0.000798512	225.797	±	31.2009	0.00481935	245.896	±	15.8226	2.5795e-06	140.869	±	9.88311	4.90642e-06	139.37	±	15.5837	0.00336162
	ZT6	9	14.6159	±	3.89184	0.000532385	33.2303	±	4.35872	0.855978	22.438	±	8.17958	0.502674	88.7097	±	10.0851	0.0209482	45.7136	±	3.76546	0.080613	64.2356	±	14.106	0.0973838
w;tim-Gl4(U)/+	ZT18	15	45.7846	±	4.24825		59.7227	±	4.35605		72.6024	±	12.6042		93.7257	±	5.57266		60.8077	±	6.09428		76.0834	±	9.39646
	ZT21	12	63.9213	±	5.38603		59.5898	±	5.783		90.7498	±	17.2023		84.9819	±	5.22434		215.438	±	12.9317		54.5778	±	4.98611
	ZT0	16	132.119	±	7.26207		115.485	±	4.90301		146.689	±	13.2723		195.84	±	7.43076		362.701	±	23.1806		111.128	±	8.71503
	ZT3	14	81.8385	±	5.57705		97.1283	±	5.07085		108.475	±	15.0546		156.547	±	8.1378		243.498	±	19.1699		83.6675	±	7.71573
	ZT6	15	35.3933	±	4.28149		34.2327	±	3.36027		29.6853	±	6.71888		63.2861	±	3.73324		60.0964	±	7.25203		38.0443	±	5.48092
Panel B			s-LNvs				l-LNvs				5th s-LNv				LNds				DN1s				DN2
	Condition	n° emisphere	mean		sem	p value	mean		sem	p value	mean		sem	p value	mean		sem	p value	mean		sem	p value	mean		sem	p value
yw (Ti-Gal4)miR-210KO;+;+	ZT18	17	40.9388	±	4.51507	0.366573	25.3605	±	2.85018	5.95777e-09	15.9153	±	6.71348	0.0412188	58.5713	±	5.1646	0.0924091	56.052	±	3.66751	0.103456	40.2919	±	4.80541	0.933581
	ZT21	10	34.8354	±	5.09107	6.58757e-05	26.9417	±	5.61683	2.25832e-05	27.2538	±	8.81554	0.572288	58.7208	±	6.14372	6.07247e-06	67.9937	±	5.37011	0.875007	31.3631	±	4.25113	0.167219
	ZT0	17	107.413	±	8.05231	0.000207853	87.3466	±	6.7137	2.51776e-08	89.4774	±	16.2107	0.10392	154.166	±	11.5322	3.18154e-05	128.109	±	5.2679	1.07874e-10	63.1575	±	6.89842	8.3953e-05
	ZT3	11	147.74	±	11.846	0.00751388	90.7315	±	10.9472	0.000114952	120.007	±	26.2923	0.143487	156.832	±	10.8958	0.000138678	124.086	±	10.3903	0.00413723	78.7758	±	9.99047	0.306758
	ZT6	16	43.5616	±	6.14778	0.0792984	23.858	±	3.89693	7.43748e-11	26.3799	±	10.2066	0.35285	46.9871	±	4.56192	3.31205e-05	9.72428	±	1.85639	0.106673	19.3214	±	4.32115	0.50151
yellow1;+;+	ZT18	12	47.3625	±	5.45568		79.0931	±	7.39045		47.311	±	12.543		72.6127	±	6.48319		46.7048	±	4.38885		39.5658	±	7.20061
	ZT21	12	72.5525	±	7.19996		61.3067	±	5.07068		35.577	±	11.4532		117.333	±	10.6745		66.6981	±	6.22992		43.0084	±	7.05255
	ZT0	16	173.898	±	15.2421		153.581	±	8.82863		129.79	±	17.7241		227.195	±	12.6611		206.357	±	10.2212		148.462	±	17.893
	ZT3	16	198.863	±	14.5049		147.375	±	8.68778		175.739	±	25.626		219.424	±	11.7085		164.891	±	9.46809		93.5409	±	10.2195
	ZT6	16	58.9765	±	6.16319		72.349	±	5.46044		39.9339	±	10.063		78.9005	±	5.93421		14.7347	±	2.47728		24.8147	±	6.87049
Figure 7
Panel A
23°C-23°C	Condition	n° emisphere	mean		sd	p value
w;tim-Gl4(U)/+	ZT0	9	1136.78	±	112.886	0.000406331	w;tim-Gl4(U)/UAS-miR-210 vs w;tim-Gl4(U)/+
UAS-miR-210/+	ZT0	9	1217.33	±	88.0838	0.111982	UAS-miR-210/+ vs w;tim-Gl4(U)/+
w;tim-Gl4(U)/UAS-miR-210	ZT0	5	858	±	88.0142	6.45827e-05	w;tim-Gl4(U)/UAS-miR-210 vs w;UAS-miR-210/+
w;C929-Gal4/+	ZT0	9	775	±	104.945
w;C929-Gal4/UAS-miR-210	ZT0	20	604.9	±	85.5612	0.0009174
yellow1;+;+	ZT0	12	737.25	±	144.582
yw (Ti-Gal4)miR-210KO;+;+	ZT0	11	633.818	±	176.908	0.142873
29°C-23°C	Condition	n° emisphere	mean		sd	p value
w;tim-Gl4(U)/+	ZT0	11	558.182	±	82.995	1.51334e-06	w;tim-Gl4(U)/+ vs w;tim-Gl4(U)/UAS-miR-210
w;tim-Gl4(U)/UAS-miR-210	ZT0	11	343.909	±	45.5334	0.325291	w;tim-Gl4(U)/UAS-miR-210 vs w;tim-Gl4(U),tub-Gl80ts/UAS-miR-210
w;tim-Gl4(U),tub-Gal80ts/UAS-miR-210	ZT0	16	366.562	±	71.6845	4.99441e-06	w;tim-Gl4(U)/+ vs w;tim-Gl4(U),tub-Gl80ts/UAS-miR-210
23°C-29°C	Condition	n° emisphere	mean		sd	p value
w;tim-Gl4(U)/+	ZT0	14	1074.93	±	87.5666	2.44979e-09	w;tim-Gl4(U)/+ vs w;tim-Gl4(U)/UAS-miR-210
w;tim-Gl4(U)/UAS-miR-210	ZT0	12	589.333	±	134.522	2.76268e-09	w;tim-Gl4(U)/UAS-miR-210 vs w;tim-Gl4(U),tub-Gl80ts/UAS-miR-210
w;tim-Gl4(U),tub-Gal80ts/UAS-miR-210	ZT0	11	1080.09	±	79.0056	0.878524	w;tim-Gl4(U)/+ vs w;tim-Gl4(U),tub-Gl80ts/UAS-miR-210
Figure 8
Panel B	Condition	n° emisphere	mean		sem	p value
w;tim-Gl4(U)/+	ZT3	17	14.41	±	0.52	0.00014
	ZT15	10	9.6	±	0.99
w;UAS-miR-210/+	ZT3	15	13.53	±	0.74	0.00048
	ZT15	13	7.615	±	0.93
w;tim-Gl4(U)/UAS-miR-210	ZT3	8	7.125	±	0.85	0.16152
	ZT15	9	9.556	±	1.14
yellow1;+;+	ZT3	15	14.4	±	0.58	0.00222
	ZT15	17	11.35	±	0.6
yw (Ti-Gal4)miR-210KO;+;+	ZT3	17	14.24	±	0.56	0.08544
	ZT15	17	12.59	±	0.66
Panel C	Condition	n° emisphere	mean		sem	p value
29°C-23°C
w;tim-Gl4(U)/+	ZT3	17	19.7647	±	0.901508	0.00614
	ZT15	16	16.1875	±	0.607033
w;tim-Gl4(U)/UAS-miR-210	ZT3	15	10.3333	±	0.871051	0.8181
	ZT15	11	9.90909	±	1.06562
w;tim-Gl4(U),tub-Gal80ts/UAS-miR-210	ZT3	20	14.55	±	0.670722	< .00001
	ZT15	19	10.1579	±	0.447626
23°C-29°C
w;tim-Gl4(U)/+	ZT3	18	16.3889	±	0.589333	0.00062
	ZT15	15	12.8	±	0.587164
w;tim-Gl4(U)/UAS-miR-210	ZT3	14	9.92857	±	0.462486	0.80258
	ZT15	16	9.2	±	0.651121
w;tim-Gl4(U),tub-Gal80ts/UAS-miR-210	ZT3	20	17.8	±	0.773237	< .00001
	ZT15	20	11.7	±	0.528653
Figure 10
	Mean	±	sd		p value CTR vs 3'UTR				p value 3'UTR vs MUT or DEL
Sensor	100	±	21.813		0.000721319
	39.3828	±
mnd	100	±	13.5837		4.83103e-06				6.82896e-05
	25.6069	±	6.54435
mnd-del	100	±	6.72187		2.29893e-07
	47.425	±	11.6544
SoxN	100	±	6.98449		5.74656e-08				0.00623643
	42.295	±	4.71165
SoxN-mut	100	±	4.28496		0.00408347
	72.7189	±	8.90343
Bsg	100	±	10.8445		0.151766
	84.9011	±	20.522
Scrib	100	±	7.42945		1.56404e-05				0.506886
	68.7869	±	6.14351
Scrib-mut	100	±	5.56976		0.00132109
	76.9695	±	13.2736
Figure 11
Panel A
CTR		round	neuronal			p value round (CTR) vs round (miR-Scramble)
	mean	44.0721	55.9279			0.479111
	sd	9.3052	9.3052
miR-Scramble		round	neuronal			p value round (CTR) vs round (miR-210)
	mean	47.3078	52.6922			0.000515714
	sd	4.42939	4.42939
miR-210		round	neuronal			p value round (miR-Scramble) vs round (miR-210)
	mean	70.375	29.625			0.00263935
	sd	6.56464	6.56464
Panel D
	Ann - / PI -				Ann +				Ann + / PI +				PI +
	mean	sd			mean	sd			mean	sd			mean	sd
CTR	88.27	0.378594			8.23	0.351188			1.93	0.152753			1.57	0.057735
miR-Scrambke	84.13	0.472582			12.83	0.503322			2.8	0.2			0.2	3.39935e-17
miR-210	81.1	1.80278			16.2	1.57162			2.33	0.321455			0.33	0.057735
	p value	Ann - / PI - vs Ann +			p value	Ann - / PI - vs Ann + / PI +			p value	Ann - / PI - vs PI +
	miR-210	1.501e-06			miR-210	0.000113458			miR-210	0.000163699
Figure 12
Panel B	Conditions	N individuals	mean		sem	p value
w;tim-Gl4(U),tub-Gal80ts/UAS-miR-210 23°C-23°C	ZT18	100	72.2	±	1.47422	0.025
w;tim-Gl4(U),tub-Gal80ts/UAS-miR-210 29°C-23°C	ZT18	100	67.3	±	1.58181
Figure 13
Panel A
	RQ	std dev	p value
w;tim-Gl4(U)/+	0.696	0.086	0.000605
w;tim-Gl4(U)/UAS-miR-210	1.009	0.094
yellow1;+;+	1.02865	0.119003	0.0111643
yw (Ti-Gal4)miR-210KO;+;+	1.44835	0.0687618

## Sheet: Tables
Table 2. Evening phase in DD.
	p value
w;tim-Gl4(U)/UAS-miR-210 vs w;UAS-miR-210/+	< .00001
w;tim-Gl4(U)/UAS-miR-210 vs w;tim-Gl4(U)/+	< .00001
yw (Ti-Gal4)miR-210KO;+;+ vs yellow1;+;+	< .00001
yw (Ti-Gal4)miR-210KO;UAS-miR-210/+ vs yellow1;+;+	< .00001
yw (Ti-Gal4)miR-210KO;UAS-miR-210/+ vs w;UAS-miR-210/+	0.05744
yw (Ti-Gal4)miR-210KO;UAS-miR-210/+; cry-Gal80/+ vs yw (Ti-Gal4)miR-210KO;UAS-miR-210/+	< .00001
yw (Ti-Gal4)miR-210KO;UAS-miR-210/+; cry-Gal80/+ vs yw;;cry-Gal80/+	< .00001
yw(Ti-Gal4)miR-210KO;UAS-miR-210/pdf-Gal80 vs yw (Ti-Gal4)miR-210KO;UAS-miR-210/+	0.00318
yw(Ti-Gal4)miR-210KO;UAS-miR-210/pdf-Gal80 vs yw;pdf-Gal80/+	8e-05
Table 3. Morning Index and Evening Phase Onset in LD
	Morning Index p value	Evening Phase Onset in LD p value
w;tim-Gl4(U)/UAS-miR-210 vs w;UAS-miR-210/+	< .00001	< .00001
w;tim-Gl4(U)/UAS-miR-210 vs w;tim-Gl4(U)/+	< .00001	< .00001
yw (Ti-Gal4)miR-210KO;+;+ vs yellow1;+;+		< .00001
yw (Ti-Gal4)miR-210KO;UAS-miR-210/+ vs yw (Ti-Gal4)miR-210KO;+;+		< .00001
yw (Ti-Gal4)miR-210KO;UAS-miR-210/+ vs yellow1;+;+		< .00001
yw (Ti-Gal4)miR-210KO;UAS-miR-210/+ vs w;UAS-miR-210/+		0.00672
yw (Ti-Gal4)miR-210 KO;UAS-miR-210/+; cry-Gal80/+ vs yw (Ti-Gal4)miR-210KO;UAS-miR-210/+		0.82588
yw (Ti-Gal4)miR-210 KO;UAS-miR-210/+; cry-Gal80/+ vs yw;;cry-Gal80/+	0.75656	0.00026
yw(Ti-Gal4)miR-210 KO;UAS-miR-210/pdf-Gal80 vs yw (Ti-Gal4)miR-210KO;UAS-miR-210/+		0.0083
yw(Ti-Gal4)miR-210 KO;UAS-miR-210/pdf-Gal80 vs yw;pdf-Gal80/+		0.002

## Sheet: Supporting Figures
Supporting Figure 1
Panel A
ZT0		RQ	std dev	p value
w;tim-Gl4(U)/+		1.445	0.913432	0.000502503
w;tim-Gl4(U)/UAS-miR-210		17.2685	2.62301
CT72		RQ	std dev	p value
w;tim-Gl4(U)/+		1.55733	0.852745	0.000221783
w;tim-Gl4(U)/UAS-miR-210		20.8107	1.50911
Panel B
ZT6		RQ	std dev
yellow1;+;+		0.923211	0.189745
yw (Ti-Gal4)miR-210KO;+;+		0
Supporting Figure 3
			s-LNvs				l-LNvs				5th s-LNv				LNds				DN1s				DN2
	Condition	n° emisphere	mean		sem	p value	mean		sem	p value	mean		sem	p value	mean		sem	p value	mean		sem	p value	mean		sem	p value
w;tim-Gl4(U)/UAS-miR-210	CT72	17	74.2149	±	3.75723	0.530193	10.1	±	2.32669	0.925833	87.0362	±	4.8342	0.426385	89.695	±	5.46264	0.194622	111.543	±	9.16675	0.102569	42.8466	±	18.102	0.836719
	CT75	12	77.6228	±	6.61824	0.000785633	21.1183	±	3.17646	0.00388393	71.2014	±	5.64591	0.732698	93.5432	±	7.78032	0.0749876	76.1447	±	8.01722	0.682352	35.4011	±	7.06354	0.797803
	CT78	11	39.0593	±	3.97852	0.069537	24.0903	±	3.16462	0.688715	46.6202	±	11.2475	0.467347	38.5729	±	4.71102	0.058353	52.9203	±	4.93167	7.39842e-08	35.3498	±	7.02528	0.29281
	CT81	14	18.8493	±	2.74287	0.666896	35.0183	±	4.12579	0.0049368	23.5623	±	7.67147	0.0264093	28.5925	±	3.4133	0.305892	16.71	±	2.34666	0.807416	18.6125	±	4.88995	0.249524
	CT84	13	15.3746	±	3.31903	0.153054	23.3405	±	3.53523	0.456487	8.65305	±	5.29939	0.563401	18.7428	±	3.32475	0.872419	5.33614	±	1.35753	0.311007	25.3834	±	5.43796	0.051148
	CT87	14	10.839	±	2.41509	0.050596	12.045	±	1.47181	2.0731e-06	23.6763	±	6.83842	0.483507	18.7575	±	2.37407	0.544204	2.21451	±	1.23687	0.921651	29.3757	±	6.10747	0.460145
	CT90	12	11.8495	±	2.2077	0.363119	18.9453	±	2.9831	0.716305	14.7564	±	4.7014	0.340518	14.7643	±	2.43599	0.0068685	20.7944	±	2.38209	0.00575043	63.0517	±	9.84624	0.00242872
	CT93	16	43.6387	±	3.78752	0.161036	29.2556	±	2.66809	0.0571708	59.495	±	8.70407	0.717344	58.3522	±	3.37361	9.83665e-05	80.4685	±	5.69189	0.00368709	83.1843	±	14.9806	0.0587461
w;tim-Gl4(U)/+	CT72	16	70.817	±	3.87642		9.81965	±	1.90223		79.3353	±	8.2019		80.1108	±	4.93534		93.6145	±	5.973		46.0363	±	12.8217
	CT75	17	50.3028	±	4.19242		33.2774	±	2.61491		67.1807	±	10.1827		76.4448	±	5.50317		72.1574	±	5.51374		38.5565	±	10.0199
	CT78	18	29.8391	±	3.06062		22.5149	±	2.31266		37.2755	±	5.51829		49.7623	±	3.48162		22.2457	±	2.18784		25.7854	±	5.58815
	CT81	17	17.3158	±	2.259		21.4836	±	2.22983		48.3293	±	7.27547		33.1685	±	2.864		15.9439	±	2.08601		26.6513	±	4.88333
	CT84	14	23.2645	±	4.36088		26.8001	±	2.98674		4.55789	±	4.55789		19.405	±	2.42589		3.64493	±	0.964882		12.6212	±	3.25694
	CT87	14	19.1435	±	3.43154		29.1749	±	3.00537		31.9701	±	9.43325		21.2756	±	3.39484		2.06317	±	0.912746		23.4744	±	5.05912
	CT90	16	15.0616	±	2.73809		17.5637	±	2.33909		22.2591	±	6.13032		24.743	±	2.71185		12.2395	±	1.93483		27.1571	±	4.79577
	CT93	13	52.5785	±	5.07241		21.8082	±	2.81002		65.775	±	14.7218		36.7232	±	4.22857		58.9566	±	4.64567		51.9143	±	5.81852
Supporting Figure 4
Panel C
	Condition	n° emisphere	mean		sd	p value
w;pdf-Gal4/UAS-miR-210	ZT0	17	902.529	±	102.641	0.0607007
w;pdf-Gal4/+	ZT0	14	807	±	154.843
Supporting Figure 6
Panel A			s-LNvs				l-LNvs
29°C-23°C	Condition	n° emisphere	mean		sem	p value	mean		sem	p value
w;tim-Gl4(U),tub-Gal80ts/UAS-miR-210	ZT18	12	3.09	±	1.33	2.80556e-05	5.57615	±	1.45044	0.000105346
	ZT21	7	13.28	±	4.21	0.254842	18.291	±	3.92445	0.128891
	ZT0	17	46.72	±	3.41	0.0266694	55.3428	±	3.48835	0.310482
	ZT3	18	48.08	±	3.7	0.510648	43.2207	±	3.31918	0.699722
	ZT6	14	10.46	±	2.59	0.318017	3.03271	±	0.904958	1.51328e-07
w;tim-Gl4(U)/+	ZT18	13	14.73	±	2.26		18.7098	±	2.86064
	ZT21	6	7.9	±	1.97		11.0764	±	2.51977
	ZT0	18	62.45	±	6.11		62.357	±	5.93465
	ZT3	18	44.29	±	4.4		41.0552	±	4.51204
	ZT6	11	14.05	±	2.48		13.272	±	1.51062
			s-LNvs				l-LNvs
23°C-29°C	Condition	n° emisphere	mean		sem	p value	mean		sem	p value
w;tim-Gl4(U),tub-Gal80ts/UAS-miR-210	ZT18	16	36.0592	±	3.22653	0.227239	44.917	±	2.99386	0.799736
	ZT21	8	36.8258	±	3.90515	5.83201e-05	59.0416	±	4.95221	0.023491
	ZT0	16	57.4531	±	4.24382	0.0104853	53.7241	±	3.08774	0.000454757
	ZT3	15	57.5978	±	4.35675	0.451645	49.7022	±	3.66082	0.0365891
	ZT6	8	57.3434	±	6.86706	0.47839	33.1846	±	3.62795	0.754817
	ZT9	15	15.6255	±	2.09606	4.09339e-05	10.9999	±	1.25823	0.652042
w;tim-Gl4(U)/+	ZT18	13	42.315	±	4.01394		43.8599	±	2.88381
	ZT21	7	68.9457	±	6.10081		73.7366	±	3.91219
	ZT0	9	44.4612	±	2.59717		36.0883	±	3.70146
	ZT3	19	61.8839	±	3.63868		39.1836	±	3.37564
	ZT6	15	51.5857	±	4.23228		35.4688	±	6.32363
	ZT9	7	5.18407	±	1.19219		11.1677	±	1.50053
Panel B
	Total sleep			Day sleep			Night sleep				N of flies analyzed
	mean	sd	p value	mean	sd	p value	mean	sd	p value
w;tim-Gl4(U),tub-Gal80ts/UAS-miR-210 23°C-23°C	798.368	65.9328	0.0308773	333.576	35.2996	0.025792	464.792	49.8555	0.0805801		94
w;tim-Gl4(U),tub-Gal80ts/UAS-miR-210 29°C-23°C	1033.44	96.5372		476.215	54.915		557.222	47.3565			90
Supporting Figure 7
	echinus			SoxNeuro			minidiscs
	RQ	std dev	p value	RQ	std dev	p value	RQ	std dev	p value
w;tim-Gl4(U)/+	0.696	0.086	0.000605	0.7192	0.119355	0.00516359	0.375667	0.0959288	0.00306612
w;tim-Gl4(U)/UAS-miR-210	1.009	0.094		1.003	0.0247386		0.939	0.113539
Supporting Figure 8
	minidiscs
	RQ	std dev	p value
w;tim-Gl4(U)/+	0.887545	0.0980682	0.00306882	Gal4 vs Gal4-UAS
UAS-RNAi-mnd/+	0.670266	0.0590564	0.0249084	UAS vs Gal4-UAS
w;tim-Gl4(U)/UAS-RNAi-mnd	0.398598	0.0716225
	SoxN
	RQ	std dev	p value
w;tim-Gl4(U)/+	1.10981	0.097761	0.019551	Gal4 vs Gal4-UAS
UAS-RNAi-SoxN/+	1.08771	0.12078	0.038429	UAS vs Gal4-UAS
w;tim-Gl4(U)/UAS-RNAi-SoxN	0.768197	0.028445
Supporting Figure 10
Panel A
	RQ	Error min	Error max
w;tim-Gl4(U)/+	1.115	0.047	0.049
w1118	1	0.035	0.036
w;UAS-miR-210.5/+	1.134	0.051	0.054
w;tim-Gl4(U)/UAS-miR-210.5	1.452	0.114	0.123
Panel C
		w;tim-Gl4(U)/+		w;tim-Gl4(U)/UAS-miR-210.5			N of brain emispheres:
ZT0		mean	SEM	mean	SEM
	s-LNvs	242.091	10.9224	178.045	10.7971		w;tim-Gl4(U)/+		N: 20
	5th-s-LNv	284.281	23.206	406.89	62.8422
	l-LNvs	158.722	8.4363	388.129	23.2785		w;tim-Gl4(U)/UAS-miR-210.5		N: 17
	LNds	365.411	15.3796	440.484	18.0101
	DN2	168.393	11.9808	215.965	16.8838
	DN1	322.804	13.7142	300.73	14.7499
Panel D
	% mean	SEM	N of flies
w;tim-Gl4(U)/UAS-miR-210.5	50.2564	2.33749	39
w;tim-Gl4(U)/+	65.4167	3.29576	24
w;UAS-miR-210.5/+	59.7674	2.03753	43

## Sheet: Supporting Tables
S1 Table. Morning Index and Evening Phase Onset of miR-210 over-expressing flies.
	p value
w;cry-Gal4/UAS-miR-210 vs w;cry-Gal4/+	0.00108
w;cry-Gal4/UAS-miR-210 vs w;UAS-miR-210/+	0.00164
w;UAS-miR-210/UAS-GFP;Gal1118-Gal4/+ vs w;UAS-GFP/+;Gal1118-Gal4/+	< .00001
w;UAS-miR-210/UAS-GFP;Gal1118-Gal4/+ vs w;UAS-miR-210/+	< .00001
w;pdf-Gal4/UAS-miR-210 vs w;pdf-Gal4/+	0.0164
w;pdf-Gal4/UAS-miR-210 vs w;UAS-miR-210/+	0.0001
w;C929-Gal4/UAS-miR-210 vs w;C929-Gal4/+	0.16452.
w;C929-Gal4/UAS-miR-210 vs w;UAS-miR-210/+	< .00001
yw (Ti-Gal4)miR-210KO/w;UAS-miR-210/+ vs yw (Ti-Gal4)miR-210KO/w;+;+	0.95216
yw (Ti-Gal4)miR-210KO/w;UAS-miR-210/+ vs yellow1/w;+;+	0.6818
